# Supplementary material for: Barriers to the uptake of eye care services: A cross-sectional survey from rural and urban communities
Source: PLoS One. 2024 Aug 15;19(8):e0308294. doi: 10.1371/journal.pone.0308294 (PMC11326634; doi:10.1371/journal.pone.0308294)
Supplement: S2 File — (XLSX) [file pone.0308294.s002.xlsx]

## Sheet: Data
Gender of Participants	Age of Participants	Age Group	Occupation of Participants	Residential Area	Level of Education of Participants	Last Eye Examination	Insufficient income (cost)	Good vision in the fellow eye	Eye problem is not serious enough	No time / other priorities / too busy	No escort or guardian to help	Culture/traditional belief	Prefer to use alternative service	Any additional comments about person-related barreiers (including alternative services)	Do not know where to get services	Eye centers/clinics are too far	Long waiting time at eye clinics	Low quality of care by eye doctors and clinicians	Eye clinic staff are unfriendly	Fear of procedure and complications	Lack of trust in health care institutions	Any additional comments on service-related barriers	Cluster of Participant
Male	45	41-50	Retail traidng/selef employed	Urban	Primary	Never	2	4	4	5	2	8	3	Traditional barriers	1	1	7	1	2	8	1	No comment	Madang Urban
Male	46	41-50	Retail traidng/selef employed	Urban	Primary	6-10 years ago	4	2	3	6	3	8	5	No comment	1	2	7	1	1	9	2	No comment	Madang Urban
Male	50	41-50	Retail traidng/selef employed	Urban	Primary	2-5 years ago	3	5	6	7	4	8	2	Traditional barriers	1	1	7	1	1	9	2	Fear of procedure and complications	Madang Urban
Male	38	31-40	Retail traidng/selef employed	Urban	Primary	Never	2	1	1	1	1	3	2	Have good vision	1	1	1	1	1	3	1	Grateful for the services provided	Madang Urban
Male	25	21-30	Retail traidng/selef employed	Urban	Primary	Never	1	1	1	2	1	2	2	Fear of procedure and complications	1	1	1	1	1	4	2	Fear of procedure and complications	Madang Urban
Male	50	41-50	Retail traidng/selef employed	Urban	Primary	6-10 years ago	6	5	8	3	5	6	2	No comment	1	1	7	1	2	8	1	No comment	Madang Urban
Male	60	51-60	Retail traidng/selef employed	Urban	Primary	up to a year ago	1	1	1	1	1	1	1	No comment	1	1	4	2	1	1	1	No comment	Madang Urban
Male	29	21-30	Retail traidng/selef employed	Urban	Primary	Never	1	1	1	3	1	3	1	Traditional barriers	1	1	3	2	1	3	1	Fear of procedure and complications	Madang Urban
Male	42	41-50	Retail traidng/selef employed	Urban	Primary	up to a year ago	1	3	3	6	2	2	2	Busy schedule	1	1	4	1	2	5	1	Fear of procedure and complications	Madang Urban
Male	45	41-50	Retail traidng/selef employed	Urban	Primary	1 -2 years ago	1	3	4	4	2	5	3	Busy schedule	1	2	4	1	2	4	2	Fear of procedure and complications	Madang Urban
Male	32	31-40	Retail traidng/selef employed	Urban	Primary	Never	1	1	1	2	1	4	2	Traditional barriers	1	1	1	1	1	1	1	Grateful for the services provided	Madang Urban
Male	50	41-50	Retail traidng/selef employed	Urban	Primary	more than 20years ago	1	8	7	2	3	2	1	Have good vision	1	4	8	2	1	2	1	No comment	Madang Urban
Male	47	41-50	Customer care representative	Urban	Primary	up to a year ago	1	2	10	5	1	1	5	Grateful for the services provided	1	1	1	1	1	1	1	Grateful for the services provided	Madang Urban
Male	60	51-60	Security service	Urban	Primary	up to a year ago	4	1	1	1	4	1	5	No comment	1	1	3	1	1	2	1	No comment	Madang Urban
Male	40	31-40	Security service	Urban	Primary	1 -2 years ago	1	2	1	1	1	1	1	No comment	1	1	1	10	10	9	10	No comment	Madang Urban
Male	47	41-50	Magistrate/lawyer	Urban	Primary	2-5 years ago	1	8	7	2	1	4	1	Traditional barriers	1	1	4	3	1	10	2	Fear of procedure and complications	Madang Urban
Male	58	51-60	Driver	Urban	Primary	up to a year ago	2	1	2	9	2	1	1	No comment	9	1	1	1	1	1	1	No comment	Madang Urban
Male	48	41-50	Retail traidng/selef employed	Urban	Primary	up to a year ago	1	1	9	10	1	1	1	No comment	1	1	1	1	1	1	1	No comment	Madang Urban
Male	67	61-70	Driver	Urban	Primary	up to a year ago	10	2	2	1	1	2	1	No comment	1	1	1	1	1	1	1	No comment	Madang Urban
Male	49	41-50	Retail traidng/selef employed	Urban	Primary	up to a year ago	1	1	4	7	2	1	1	No comment	1	1	6	4	1	6	1	No comment	Madang Urban
Male	41	41-50	Retail traidng/selef employed	Urban	Primary	1 -2 years ago	3	3	2	4	1	5	1	No comment	1	1	2	1	1	6	2	No comment	Madang Urban
Male	34	31-40	Retail traidng/selef employed	Urban	Primary	Never	1	5	8	4	4	4	4	No comment	2	2	4	4	4	9	4	No comment	Madang Urban
Male	45	41-50	Retail traidng/selef employed	Urban	Primary	1 -2 years ago	1	5	9	3	3	9	3	No comment	1	1	5	4	3	3	3	No comment	Madang Urban
Male	45	41-50	Retail traidng/selef employed	Urban	Primary	2-5 years ago	2	5	4	5	5	5	5	No comment	5	5	5	5	5	5	6	Grateful for the services provided	Madang Urban
Male	35	31-40	Retail traidng/selef employed	Urban	Primary	up to a year ago	1	7	8	8	1	1	1	No comment	1	1	10	1	1	1	1	No comment	Madang Urban
Male	37	31-40	Engineer	Urban	Primary	Never	1	1	1	2	1	1	1	No comment	1	1	1	1	1	1	1	No comment	Madang Urban
Male	40	31-40	Artisans	Urban	Primary	Never	1	1	1	1	1	1	1	No comment	1	1	1	1	1	1	1	No comment	Madang Urban
Male	40	31-40	Director/Manager	Urban	Primary	Never	2	3	3	5	3	10	4	No comment	3	4	3	3	3	10	4	No comment	Madang Urban
Male	34	31-40	House wife	Urban	Primary	Never	3	5	6	7	3	9	1	No comment	1	2	5	5	4	4	6	No comment	Madang Urban
Male	42	41-50	Farmer	Urban	Primary	Never	3	5	4	5	4	9	2	No comment	4	1	5	5	5	4	4	No comment	Madang Urban
Male	65	61-70	Security service	Urban	Primary	6-10 years ago	3	4	6	8	7	1	3	No comment	2	2	3	3	3	9	2	No comment	Madang Urban
Male	48	41-50	House wife	Urban	Primary	Never	3	2	3	8	3	10	2	No comment	2	4	5	5	4	9	8	No comment	Madang Urban
Male	59	51-60	Farmer	Urban	Primary	2-5 years ago	1	1	1	1	1	1	1	No comment	1	1	1	1	1	1	1	No comment	Madang Urban
Male	49	41-50	Farmer	Urban	Primary	Never	1	1	1	1	9	1	1	No comment	1	1	1	1	1	1	1	No comment	Madang Urban
Male	40	31-40	Retail traidng/selef employed	Urban	Primary	Never	5	1	1	9	1	9	5	No comment	1	5	5	5	5	9	5	No comment	Madang Urban
Male	60	51-60	Farmer	Urban	Primary	up to a year ago	2	9	10	4	4	1	1	No comment	1	1	1	1	1	1	1	No comment	Madang Urban
Male	38	31-40	Security service	Urban	Primary	1 -2 years ago	1	1	1	1	1	1	1	No comment	1	1	1	1	1	2	1	No comment	Madang Urban
Male	44	41-50	Retail traidng/selef employed	Urban	Primary	Never	2	1	3	10	1	1	1	No comment	1	1	3	1	3	10	1	No comment	Madang Urban
Male	69	61-70	Security service	Urban	Primary	up to a year ago	1	4	4	1	1	1	1	No comment	1	1	1	1	1	1	1	No comment	Madang Urban
Male	67	61-70	Retail traidng/selef employed	Urban	Primary	up to a year ago	1	3	3	1	1	1	1	No comment	1	1	3	1	1	2	1	No comment	Madang Urban
Male	50	41-50	Retail traidng/selef employed	Urban	Primary	Never	1	5	5	6	1	6	1	No comment	1	1	5	1	1	5	1	No comment	Madang Urban
Male	46	41-50	Customer care representative	Urban	Primary	Never	2	1	1	1	2	1	1	No comment	1	1	1	1	1	1	1	No comment	Madang Urban
Male	30	21-30	Retail traidng/selef employed	Urban	Primary	Never	7	1	1	1	2	1	1	No comment	1	1	2	1	1	1	1	No comment	Madang Urban
Male	47	41-50	Security service	Urban	Primary	Never	1	1	1	2	1	1	1	No comment	1	1	1	1	1	1	1	No comment	Madang Urban
Male	38	31-40	Retail traidng/selef employed	Urban	Primary	Never	1	1	1	2	1	1	1	No comment	1	1	2	1	1	2	1	No comment	Madang Urban
Male	42	41-50	Customer care representative	Urban	Primary	more than 20years ago	1	1	1	7	1	1	1	No comment	1	1	1	1	1	2	1	No comment	Madang Urban
Male	39	31-40	House wife	Urban	Primary	Never	2	2	2	5	1	10	7	No comment	2	1	5	5	5	10	2	No comment	Madang Urban
Male	48	41-50	Retail traidng/selef employed	Urban	Primary	1 -2 years ago	2	4	4	8	1	9	1	No comment	1	1	3	2	2	9	2	No comment	Madang Urban
Male	25	21-30	Farmer	Urban	Primary	Never	1	1	1	1	1	1	1	No comment	1	1	1	1	1	1	1	No comment	Madang Urban
Male	38	31-40	Retail traidng/selef employed	Urban	Primary	Never	1	1	1	1	1	1	1	No comment	1	1	1	1	1	1	1	No comment	Madang Urban
Male	25	21-30	Retail traidng/selef employed	Urban	Primary	Never	1	1	1	6	1	1	1	No comment	1	1	3	1	1	3	1	No comment	Madang Urban
Male	22	21-30	Clergy	Urban	Primary	up to a year ago	1	10	10	1	1	1	1	No comment	1	1	10	1	1	8	10	No comment	Madang Urban
Male	40	31-40	Retail traidng/selef employed	Urban	Primary	Never	1	1	2	1	2	2	2	No comment	3	3	3	3	3	3	4	No comment	Madang Urban
Male	17	2024-11-20	Student	Urban	Primary	up to a year ago	1	2	2	1	2	1	1	No comment	1	1	4	1	1	1	1	No comment	Madang Urban
Male	60	51-60	Farmer	Urban	Primary	up to a year ago	1	1	4	2	2	1	1	No comment	1	1	4	2	1	1	1	No comment	Madang Urban
Male	30	21-30	Retail traidng/selef employed	Urban	Primary	10-20 years ago	2	1	1	1	1	3	1	No comment	1	4	2	2	2	4	1	No comment	Madang Urban
Male	30	21-30	Customer care representative	Urban	Primary	6-10 years ago	2	2	1	4	1	3	1	No comment	1	4	2	1	2	4	1	No comment	Madang Urban
Male	33	31-40	Farmer	Urban	Primary	Never	1	1	1	3	1	1	1	No comment	1	2	1	1	1	1	1	No comment	Ambenob Rural
Male	54	51-60	Clergy	Urban	Primary	Never	1	2	2	10	1	1	1	No comment	1	1	2	1	1	1	1	No comment	Ambenob Rural
Male	51	51-60	Farmer	Urban	Primary	Never	3	3	3	6	2	2	2		2	2	5	2	3	6	2		Transgogol Rural
Male	34	31-40	Security service	Urban	Secondary	Never	2	1	1	2	1	5	2	Traditional barriers	1	1	3	1	1	5	2	Fear of procedure and complications	Madang Urban
Male	27	21-30	Retail traidng/selef employed	Urban	Secondary	Never	1	1	1	2	1	4	2	Traditional barriers	1	1	2	1	1	3	1	Fear of procedure and complications	Madang Urban
Male	55	51-60	Clergy	Urban	Secondary	Never	10	10	10	10	10	10	10	No comment	10	10	10	1	10	1	1	No comment	Madang Urban
Male	45	41-50	Retail traidng/selef employed	Urban	Secondary	2-5 years ago	3	4	4	2	6	7	4	Traditional barriers	2	1	5	2	1	6	3	Fear of procedure and complications	Madang Urban
Male	20	11-20	Retail traidng/selef employed	Urban	Secondary	Never	1	1	1	3	1	4	1	Grateful for the services provided	1	1	2	1	1	3	1	No comment	Madang Urban
Male	44	41-50	Clergy	Urban	Secondary	up to a year ago	1	2	3	4	1	2	1	Busy schedule	1	1	2	1	1	2	1	Grateful for the services provided	Madang Urban
Male	18	11-20	Student	Urban	Secondary	up to a year ago	1	5	7	1	4	3	3	No comment	1	2	8	3	3	3	2	No comment	Madang Urban
Male	53	51-60	Retail traidng/selef employed	Urban	Secondary	1 -2 years ago	2	5	6	4	1	5	1	No comment	1	2	6	1	2	6	1	No comment	Madang Urban
Male	18	11-20	Student	Urban	Secondary	2-5 years ago	1	5	5	4	4	4	4	Traditional barriers	1	2	10	5	5	4	5	No comment	Madang Urban
Male	34	31-40	Retail traidng/selef employed	Urban	Secondary	Never	4	3	3	1	1	1	1	No comment	1	1	2	1	2	1	1	Grateful for the services provided	Madang Urban
Male	46	41-50	Security service	Urban	Secondary	up to a year ago	8	1	2	1	2	1	2	No comment	7	2	1	10	1	1	1	No comment	Madang Urban
Male	28	21-30	Retail traidng/selef employed	Urban	Secondary	Never	1	1	1	1	1	5	2	Traditional barriers	1	2	6	1	1	4	1	No comment	Madang Urban
Male	48	41-50	Farmer	Urban	Secondary	2-5 years ago	7	1	1	2	1	2	1	No comment	1	1	1	1	1	1	1	No comment	Madang Urban
Male	20	11-20	Security service	Urban	Secondary	2-5 years ago	1	1	9	9	9	2	2	No comment	1	1	2	1	1	2	1	No comment	Madang Urban
Male	33	31-40	Security service	Urban	Secondary	Never	2	1	1	1	1	2	3	No comment	1	1	9	2	1	3	1	No comment	Madang Urban
Male	48	41-50	Customer care representative	Urban	Secondary	1 -2 years ago	4	3	3	4	3	3	2	No comment	1	1	3	2	2	1	1	No comment	Madang Urban
Male	30	21-30	Customer care representative	Urban	Secondary	Never	1	1	1	1	1	3	1	No comment	1	1	1	1	1	2	1	No comment	Madang Urban
Male	47	41-50	Retail traidng/selef employed	Urban	Secondary	1 -2 years ago	3	4	4	4	1	5	1	No comment	1	1	5	1	1	6	2	No comment	Madang Urban
Male	67	61-70	Retail traidng/selef employed	Urban	Secondary	2-5 years ago	1	9	9	1	1	1	1	No comment	1	1	2	1	1	1	1	No comment	Madang Urban
Male	16	11-20	Student	Urban	Secondary	Never	2	5	8	2	2	9	9	No comment	1	5	9	1	5	9	2	No comment	Madang Urban
Male	22	21-30	Security service	Urban	Secondary	Never	1	1	1	1	1	1	1	No comment	1	1	1	1	1	1	1	No comment	Madang Urban
Male	20	11-20	Farmer	Urban	Secondary	Never	9	2	2	2	1	1	3	No comment	1	1	1	1	1	1	1	No comment	Madang Urban
Male	38	31-40	Security service	Urban	Secondary	Never	1	1	1	1	1	1	1	No comment	1	1	1	1	1	1	1	No comment	Madang Urban
Male	18	11-20	Student	Urban	Secondary	Never	1	1	1	1	1	1	1	No comment	1	1	1	1	1	1	1	No comment	Madang Urban
Male	52	51-60	Security service	Urban	Secondary	up to a year ago	1	1	2	1	1	1	1	No comment	1	1	1	1	1	1	1	No comment	Madang Urban
Male	50	41-50	Security service	Urban	Secondary	Never	1	1	1	1	1	1	1	No comment	1	1	1	1	1	1	1	No comment	Madang Urban
Male	55	51-60	Driver	Urban	Secondary	Never	9	1	1	10	2	1	1	No comment	1	1	3	1	1	1	1	No comment	Madang Urban
Male	38	31-40	Artisans	Urban	Secondary	Never	1	1	1	1	1	1	1	No comment	1	1	1	1	1	1	1	No comment	Madang Urban
Male	48	41-50	Security service	Urban	Secondary	1 -2 years ago	1	1	1	1	1	1	2	No comment	1	1	1	1	1	1	1	No comment	Madang Urban
Male	69	61-70	Unemployed	Urban	Secondary	up to a year ago	1	4	4	1	1	1	1	No comment	1	1	3	1	1	1	1	No comment	Madang Urban
Male	28	21-30	Security service	Urban	Secondary	up to a year ago	2	3	2	9	2	9	2	No comment	2	1	3	2	2	8	2	No comment	Madang Urban
Male	45	41-50	Retail traidng/selef employed	Urban	Secondary	2-5 years ago	1	1	1	5	1	5	1	No comment	1	1	1	1	1	1	1	No comment	Madang Urban
Male	26	21-30	Retail traidng/selef employed	Urban	Secondary	Never	4	1	1	3	1	1	1	No comment	1	1	1	1	1	2	1	No comment	Madang Urban
Male	40	31-40	Security service	Urban	Secondary	Never	1	1	1	1	1	5	2	No comment	1	3	1	1	1	1	1	No comment	Madang Urban
Male	39	31-40	Customer care representative	Urban	Secondary	Never	1	5	5	9	1	5	5	No comment	1	1	5	1	1	5	1	No comment	Madang Urban
Male	30	21-30	Customer care representative	Urban	Secondary	Never	1	1	1	9	1	4	1	No comment	1	1	3	1	1	9	1	No comment	Madang Urban
Male	30	21-30	Student	Urban	Secondary	Never	1	2	2	1	1	1	1	No comment	2	2	1	1	1	1	1	No comment	Madang Urban
Male	39	31-40	Farmer	Urban	Secondary	Never	1	1	1	1	1	1	1	No comment	1	1	1	1	1	1	1	No comment	Madang Urban
Male	61	61-70	Retail traidng/selef employed	Urban	Secondary	Never	2	1	1	3	1	1	1	No comment	1	1	1	1	1	2	1	No comment	Madang Urban
Male	42	41-50	Retail traidng/selef employed	Urban	Secondary	Never	2	2	2	2	1	1	1	No comment	1	2	2	1	1	2	1	No comment	Madang Urban
Male	39	31-40	House wife	Urban	Secondary	2-5 years ago	1	2	2	8	1	7	1	No comment	1	2	2	2	2	9	2	No comment	Madang Urban
Male	26	21-30	House wife	Urban	Secondary	Never	3	2	2	8	2	8	2	No comment	2	3	3	3	2	8	2	No comment	Madang Urban
Male	62	61-70	Director/Manager	Urban	Secondary	up to a year ago	2	2	2	2	2	1	1	No comment	1	2	1	1	1	1	1	No comment	Madang Urban
Male	47	41-50	Security service	Urban	Secondary	Never	1	3	3	10	1	1	1	No comment	1	1	1	1	1	1	1	No comment	Madang Urban
Male	52	51-60	Director/Manager	Urban	Secondary	1 -2 years ago	3	1	1	2	1	1	1	No comment	1	1	2	1	1	1	1	No comment	Madang Urban
Male	35	31-40	Retail traidng/selef employed	Urban	Secondary	Never	1	2	7	2	2	2	2	No comment	2	3	4	2	4	7	3	No comment	Madang Urban
Male	28	21-30	Farmer	Urban	Secondary	Never	5	1	1	1	1	1	4	No comment	1	1	1	2	2	1	1	No comment	Madang Urban
Male	42	41-50	Retail traidng/selef employed	Urban	Secondary	Never	1	1	1	1	1	1	1	No comment	1	1	2	2	2	2	1	No comment	Madang Urban
Male	25	21-30	Student	Urban	Secondary	Never	1	1	1	1	1	1	1	No comment	3	1	1	1	1	5	1	No comment	Madang Urban
Male	25	21-30	Retail traidng/selef employed	Urban	Secondary	Never	2	1	5	3	3	5	5	No comment	5	5	5	3	3	5	4	No comment	Ambenob Rural
Male	35	31-40	Retail traidng/selef employed	Urban	Secondary	Never	5	5	5	4	9	9	7	No comment	5	5	8	3	5	5	5	No comment	Ambenob Rural
Male	45	41-50	Artisans	Urban	Tertiary	Never	6	1	1	5	1	1	1	Busy schedule	1	1		5	4	3	1	Need better health workers and clinics	Madang Urban
Male	25	21-30	Student	Urban	Tertiary	Never	1	1	1	2	1	3	1	No comment	1	1	2	1	1	4	1	No comment	Madang Urban
Male	50	41-50	Engineer	Urban	Tertiary	Never	3	3	3	8	7	7	2	No comment	7	1	2	1	2	2	2	No comment	Madang Urban
Male	30	21-30	Teacher/lecturer	Urban	Tertiary	2-5 years ago	1	1	2	1	1	1	1	No comment	1	1	5	1	2	1	1	Poor accessibility and distance	Madang Urban
Male	59	51-60	Retail traidng/selef employed	Urban	Tertiary	1 -2 years ago	1	1	1	1	2	1	2	No comment	1	2	5	1	1	1	1	No comment	Madang Urban
Male	29	21-30	Student	Urban	Tertiary	Never	1	1	1	1	1	5	1	No comment	1	1	2	1	1	5	1	No comment	Madang Urban
Male	60	51-60	Engineer	Urban	Tertiary	Never	5	1	1	1	1	1	1	Advocay and health promotion	1	1	5	1	1	1	1	No comment	Madang Urban
Male	42	41-50	Engineer	Urban	Tertiary	Never	2	1	1	1	3	5	5	Advocay and health promotion	1	1	1	1	1	2	1	No comment	Madang Urban
Male	53	51-60	Retail traidng/selef employed	Urban	Tertiary	10-20 years ago	4	2	2	1	1	1	1	No comment	1	1	1	1	1	1	1	Grateful for the services provided	Madang Urban
Male	25	21-30	Student	Urban	Tertiary	Never	10	1	5	6	1	1	3	No comment	7	7	4	6	8	5	1	No comment	Madang Urban
Male	23	21-30	Student	Urban	Tertiary	Never	10	1	1	10	1	10	1	No comment	10	1	10	1	1	1	1	No comment	Madang Urban
Male	21	21-30	Student	Urban	Tertiary	Never	1	1	1	1	1	1	1	No comment	1	1	1	1	1	1	1	No comment	Madang Urban
Male	24	21-30	Student	Urban	Tertiary	Never	1	1	1	1	1	1	1	No comment	1	1	1	1	1	5	1	No comment	Madang Urban
Male	23	21-30	Student	Urban	Tertiary	Never	1	1	1	1	1	1	1	No comment	1	1	1	1	1	1	1	No comment	Madang Urban
Male	22	21-30	Student	Urban	Tertiary	Never	5	5	4	7	1	1	9	No comment	1	1	7	4	3	8	2	No comment	Madang Urban
Male	27	21-30	Student	Urban	Tertiary	2-5 years ago	2	1	5	1	1	1	1	No comment	1	1	1	1	1	1	1	No comment	Madang Urban
Male	30	21-30	Retail traidng/selef employed	Urban	Tertiary	up to a year ago	1	1	1	1	5	1	1	No comment	1	1	5	1	1	1	1	No comment	Madang Urban
Male	29	21-30	Student	Urban	Tertiary	up to a year ago	2	6	6	7	2	7	1	No comment	2	2	5	3	5	9	5	No comment	Madang Urban
Male	40	31-40	Artisans	Urban	Tertiary	Never	1	5	8	6	3	9	4	No comment	2	2	4	5	5	8	8	No comment	Madang Urban
Male	47	41-50	Clergy	Urban	Tertiary	6-10 years ago	1	1	2	1	1	1	2	No comment	1	1	1	1	1	1	1	No comment	Madang Urban
Male	33	31-40	Health worker	Urban	Tertiary	2-5 years ago	1	1	1	1	1	1	1	No comment	1	1	1	1	1	1	1	No comment	Madang Urban
Male	34	31-40	Retail traidng/selef employed	Urban	Tertiary	Never	1	1	1	1	1	1	1	No comment	1	1	4	1	1	1	1	No comment	Madang Urban
Male	60	51-60	Engineer	Urban	Tertiary	Never	1	1	1	1	1	1	1	No comment	1	1	1	1	1	1	1	No comment	Madang Urban
Male	44	41-50	Security service	Urban	Tertiary	up to a year ago	1	1	1	1	1	1		No comment	1	1	1	1	1	1	1	No comment	Madang Urban
Male	40	31-40	Engineer	Urban	Tertiary	Never	1	4	5	4	3	3	3	No comment	1	1	1	1	1	1	1	No comment	Madang Urban
Male	38	31-40	Artisans	Urban	Tertiary	2-5 years ago	1	1	2	2	1	1	1	No comment	1	1	2	2	1	9	2	No comment	Madang Urban
Male	64	61-70	Artisans	Urban	Tertiary	Never	1	1	1	1	1	1	1	No comment	1	1	1	1	1	1	1	No comment	Madang Urban
Male	41	41-50	Teacher/lecturer	Urban	Tertiary	up to a year ago	1	3	2	5	1	1	1	No comment	1	1	1	1	1	1	1	No comment	Madang Urban
Male	35	31-40	Artisans	Urban	Tertiary	Never	5	1	10	9	1	6	1	No comment	2	5	5	2	2	10	1	No comment	Madang Urban
Male	37	31-40	Health worker	Urban	Tertiary	Never	1	1	1	1	1	1	1	No comment	1	1	1	1	1	1	1	No comment	Madang Urban
Male	48	41-50	Secretary	Urban	Tertiary	Never	5	1	1	1	1	1	1	No comment	1	1	1	1	1	1	1	No comment	Madang Urban
Male	45	41-50	Artisans	Urban	Tertiary	Never	1	6	6	9	1	5	1	No comment	1	1	5	1	1	1	1	No comment	Madang Urban
Male	26	21-30	Student	Urban	Tertiary	1 -2 years ago	1	9	9	10	1	1	1	No comment	1	1	3	1	1	1	1	No comment	Madang Urban
Male	30	21-30	Student	Urban	Tertiary	Never	1	2	3	10	1	4	1	No comment	1	1	1	1	1	1	1	No comment	Madang Urban
Male	46	41-50	Teacher/lecturer	Urban	Tertiary	Never	5	2	2	3	3	3	1	No comment	1	1	3	2	2	2	2	No comment	Madang Urban
Male	35	31-40	Artisans	Urban	Tertiary	Never	1	1	1	9	1	1	1	No comment	1	1	1	1	1	1	1	No comment	Madang Urban
Male	40	31-40	Artisans	Urban	Tertiary	2-5 years ago	1	5	1	9	1	1	1	No comment	1	1	1	1	1	10	1	No comment	Madang Urban
Male	27	21-30	Student	Urban	Tertiary	Never	1	1	1	9	1	6	1	No comment	1	1	1	1	1	9	1	No comment	Madang Urban
Male	35	31-40	Artisans	Urban	Tertiary	Never	1	3	3	9	1	1	1	No comment	1	1	3	1	1	5	1	No comment	Madang Urban
Male	62	61-70	Artisans	Urban	Tertiary	1 -2 years ago	1	1	1	1	1	1	1	No comment	3	1	5	1	5	10	1	No comment	Madang Urban
Male	21	21-30	Student	Urban	Tertiary	6-10 years ago	1	5	5	1	1	1	2	No comment	1	1	10	1	1	1	1	No comment	Madang Urban
Male	69	61-70	Security service	Urban	Tertiary	6-10 years ago	1	2	2	1	1	1	1	No comment	1	1	4	1	1	3	1	No comment	Madang Urban
Male	27	21-30	Student	Urban	Tertiary	1 -2 years ago	1	1	1	2	1	10	1	No comment	1	1	1	1	1	10	10	No comment	Madang Urban
Male	52	51-60	Accountant	Urban	Tertiary	Never	1	3	3	10	1	1	1	No comment	1	1	2		1	2	1	No comment	Madang Urban
Male	50	41-50	Teacher/lecturer	Urban	Tertiary	Never	1	1	1	6	1	2	2	No comment	1	1	1	1	1	2	1	No comment	Madang Urban
Male	35	31-40	Accountant	Urban	Tertiary	1 -2 years ago	1	2	2	1	1	1	1	No comment	1	1	1	1	1	1	1	No comment	Madang Urban
Male	47	41-50	Director/Manager	Urban	Tertiary	2-5 years ago	1	2	2	2	1	1	3	No comment	1	1	2	1	1	2	1	No comment	Madang Urban
Male	50	41-50	Teacher/lecturer	Urban	Tertiary	2-5 years ago	1	4	4	10	1	10	10	No comment	2	1	2	1	2	2	2	No comment	Madang Urban
Male	43	41-50	Accountant	Urban	Tertiary	Never	2	3	3	10	1	9	2	No comment	1	3	4	4	3	10	3	No comment	Madang Urban
Male	30	21-30	Student	Urban	Tertiary	Never	2	1	1	2	1	1	1	No comment	1	1	3	1	1	3	1	No comment	Madang Urban
Male	19	11-20	Student	Urban	Tertiary	Never	1	1	1	1	1	1	1	No comment	1	1	1	1	1	1	1	No comment	Madang Urban
Male	50	41-50	Artisans	Urban	Tertiary	up to a year ago	1	2	2	5	1	1	1	No comment	1	1	3	1	1	3	1	No comment	Madang Urban
Male	43	41-50	Accountant	Urban	Tertiary	up to a year ago	1	2	2	4	1	1	1	No comment	1	1	4	1	1	3	1	No comment	Madang Urban
Male	65	61-70	Director/Manager	Urban	Tertiary	up to a year ago	2	2	2	1	1	1	1	No comment	1	2	2	1	1	2	1	No comment	Madang Urban
Male	26	21-30	Student	Urban	Tertiary	2-5 years ago	1	1	1	1	1	1	1	No comment	1	1	1	10	1	10	10	No comment	Madang Urban
Male	20	11-20	Student	Urban	Tertiary	Never	3	6	10	4	1	6	4	No comment	3	2	5	3	4	4	4	No comment	Madang Urban
Male	21	21-30	Student	Urban	Tertiary	Never	4	3	4	4	4	4	4	No comment	4	4	4	4	4	5	4	No comment	Madang Urban
Male	25	21-30	Student	Urban	Tertiary	Never	3	9	9	8	2	9	4	No comment	2	2	8	8	8	8	8	No comment	Madang Urban
Male	27	21-30	Retail traidng/selef employed	Urban	Tertiary	Never	6	1	1	1	3	1	4	No comment	1	1	3	2	2	1	1	No comment	Madang Urban
Male	75	Above 70	Retired	Urban	Tertiary	1 -2 years ago	2	2	1	2	1	1	1	No comment	1	2	2	1	1	2	1	No comment	Madang Urban
Male	60	51-60	Retired	Urban	Tertiary	Never	1	2	2	10	3	1	2		1	1	3	1	2	7	2		Madang Urban
Male	51	51-60	Security service	Urban	Tertiary	Never	1	2	3	4	2	1	2		1	1	2	1	2	3	2		Madang Urban
Male	29	21-30	Student	Urban	Tertiary	Never	5	5	5	5	2	5	5	No comment	1	5	5	1	5	5	1	No comment	Ambenob Rural
Male	54	51-60	Teacher/lecturer	Urban	None	1 -2 years ago	2	3	5	4	3	3	2	No comment	1	1	3	1	1	2	2	No comment	Madang Urban
Male	60	51-60	Retail traidng/selef employed	Urban	None	6-10 years ago	6	8	10	8	8	9	5	Traditional barriers	1	1	6	1	1	7	2	No comment	Madang Urban
Male	60	51-60	Retail traidng/selef employed	Urban	None	Never	1	1	2	4	4	4	4	Not interested in eye checks	5	5	5	5	5	5	5	No comment	Madang Urban
Male	49	41-50	Retail traidng/selef employed	Urban	None	6-10 years ago	5	8	7	6	2	9	2	No comment	1	1	7	1	2	8	2	No comment	Madang Urban
Male	35	31-40	Retail traidng/selef employed	Urban	None	Never	2	1	2	3	1	4	1	No comment	1	1	3	1	2	1	1	No comment	Madang Urban
Male	62	61-70	Retail traidng/selef employed	Urban	None	2-5 years ago	4	9	8	7	3	8	4	Traditional barriers	1	2	8	1	2	9	3	No comment	Madang Urban
Male	26	21-30	Retail traidng/selef employed	Urban	None	Never	4	1	1	1	1	2	1	No comment	1	1	1	1	1	1	1	No comment	Madang Urban
Male	50	41-50	Retail traidng/selef employed	Urban	None	up to a year ago	1	3	5	1	5	1	1	Grateful for the services provided	1	1	5	5	1	1	1	No comment	Madang Urban
Male	25	21-30	Retail traidng/selef employed	Urban	None	Never	5	1	1	2	2	2	1	No comment	1	2	1	1	2	7	2	No comment	Madang Urban
Male	76	Above 70	Retail traidng/selef employed	Urban	None	Never	1	2	2	2	1	1	1	No comment	1	1	2	1	1	2	1	No comment	Madang Urban
Male	70	61-70	Retired	Urban	None	up to a year ago	1	2	2	1	1	1	1	No comment	1	1	1	1	1	1	1	No comment	Madang Urban
Male	50	41-50	Retail traidng/selef employed	Urban	None	up to a year ago	10	5	5	10	1	1	1	No comment	1	1	1	1	1	1	1	No comment	Madang Urban
Male	60	51-60	Farmer	Urban	None	up to a year ago	2	2	2	3	2	3	1	No comment	1	2	2	2	2	2	1	No comment	Madang Urban
Female	40	31-40	Customer care representative	Urban	Primary	Never	1	1	1	1	1	2	2	Have good vision	1	1	1	1	1	5	2	Fear of procedure and complications	Madang Urban
Female	42	41-50	Security service	Urban	Primary	Never	1	1	1	3	2	4	1	Grateful for the services provided	1	1	4	1	1	8	2	Grateful for the services provided	Madang Urban
Female	53	51-60	Retail traidng/selef employed	Urban	Primary	2-5 years ago	3	6	5	6	2	4	1	Not interested in eye checks	1	1	7	1	1	9	2	Fear of procedure and complications	Madang Urban
Female	33	31-40	Retail traidng/selef employed	Urban	Primary	Never	1	1	1	3	1	5	2	Traditional barriers	1	1	3	1	1	4	2	No comment	Madang Urban
Female	48	41-50	Retail traidng/selef employed	Urban	Primary	6-10 years ago	6	6	7	4	3	7	3	No comment	1	1	8	1	1	9	2	No comment	Madang Urban
Female	37	31-40	Retail traidng/selef employed	Urban	Primary	Never	2	1	1	3	1	5	2	No comment	1	1	1	1	1	4	1	No comment	Madang Urban
Female	36	31-40	Retail traidng/selef employed	Urban	Primary	1 -2 years ago	2	2	1	8	2	9	3	Busy schedule	1	1	6	1	1	9	2	No comment	Madang Urban
Female	51	51-60	Retail traidng/selef employed	Urban	Primary	6-10 years ago	7	7	6	7	3	9	4	Busy schedule	1	1	7	2	2	10	3	No comment	Madang Urban
Female	29	21-30	Retail traidng/selef employed	Urban	Primary	Never	1	1	1	2	1	5	2	Traditional barriers	1	1	1	1	1	5	2	Fear of procedure and complications	Madang Urban
Female	43	41-50	Retail traidng/selef employed	Urban	Primary	Never	1	1	1	1	2	5	3	Traditional barriers	1	1	3	1	1	5	2	Fear of procedure and complications	Madang Urban
Female	53	51-60	Retail traidng/selef employed	Urban	Primary	2-5 years ago	5	6	7	7	6	8	6	No comment	1	1	6	1	2	10	2	No comment	Madang Urban
Female	32	31-40	Retail traidng/selef employed	Urban	Primary	Never	4	4	4	4	4	5	1	No comment	6	1	8	1	3	8	3	No comment	Madang Urban
Female	26	21-30	Retail traidng/selef employed	Urban	Primary	Never	1	1	1	2	1	4	1	No comment	1	1	2	1	1	4	1	No comment	Madang Urban
Female	43	41-50	Retail traidng/selef employed	Urban	Primary	1 -2 years ago	2	3	3	3	2	6	2	No comment	1	1	6	1	1	6	1	No comment	Madang Urban
Female	40	31-40	Retail traidng/selef employed	Urban	Primary	2-5 years ago	3	2	3	5	2	6	1	No comment	1	1	4	1	1	5	1	No comment	Madang Urban
Female	33	31-40	Retail traidng/selef employed	Urban	Primary	Never	1	1	2	3	1	4	1	Traditional barriers	1	1	4	1	2	5	2	Fear of procedure and complications	Madang Urban
Female	53	51-60	Retail traidng/selef employed	Urban	Primary	2-5 years ago	3	4	4	6	1	7	2	Traditional barriers	1	1	8	1	2	9	3	Fear of procedure and complications	Madang Urban
Female	46	41-50	Retail traidng/selef employed	Urban	Primary	2-5 years ago	3	4	2	3	4	5	2	Traditional barriers	2	3	5	1	2	4	2	No comment	Madang Urban
Female	56	51-60	Retail traidng/selef employed	Urban	Primary	1 -2 years ago	3	4	5	7	1	4	1	Busy schedule	1	3	8	1	1	6	2	No comment	Madang Urban
Female	50	41-50	Security service	Urban	Primary	Never	1	6	7	8	1	2	1	Busy schedule	1	1	4	1	1	5	1	No comment	Madang Urban
Female	25	21-30	Retail traidng/selef employed	Urban	Primary	Never	1	1	1	1	1	4	1	Traditional barriers	1	3	1	1	1	4	1	Fear of procedure and complications	Madang Urban
Female	48	41-50	Security service	Urban	Primary	up to a year ago	4	2	5	1	1	1	1	Grateful for the services provided	1	1	4	1	1	4	1	Grateful for the services provided	Madang Urban
Female	47	41-50	Retail traidng/selef employed	Urban	Primary	6-10 years ago	5	1	3	1	3	1	1	No comment	1	1	4	1	1	1	1	Grateful for the services provided	Madang Urban
Female	32	31-40	Retail traidng/selef employed	Urban	Primary	Never	1	1	1	2	1	5	2	No comment	1	1	3	1	1	5	2	No comment	Madang Urban
Female	50	41-50	Retail traidng/selef employed	Urban	Primary	1 -2 years ago	2	5	8	5	3	8	5	No comment	2	2	5	1	5	8	4	No comment	Madang Urban
Female	40	31-40	Customer care representative	Urban	Primary	up to a year ago	1	1	2	1	1	1	1	No comment	1	1	2	1	1	1	1	No comment	Madang Urban
Female	47	41-50	Clergy	Urban	Primary	1 -2 years ago	1	1	2	3	2	1	1	No comment	1	1	2	1	2	1	2	No comment	Madang Urban
Female	60	51-60	Retail traidng/selef employed	Urban	Primary	up to a year ago	10	9	9	2	2	2	1	No comment	1	1	2	1	1	2	1	No comment	Madang Urban
Female	38	31-40	Retail traidng/selef employed	Urban	Primary	2-5 years ago	1	1	8	8	1	1	1	No comment	1	1	4	1	1	1	1	No comment	Madang Urban
Female	40	31-40	Retail traidng/selef employed	Urban	Primary	Never	2	5	8	4	4	4	4	No comment	5	5	8	2	3	8	3	No comment	Madang Urban
Female	40	31-40	Retail traidng/selef employed	Urban	Primary	Never	1	3	2	1	1	1	1	No comment	1	1	1	1	1	1	1	No comment	Madang Urban
Female	35	31-40	Retail traidng/selef employed	Urban	Primary	Never	3	1	1	1	1	1	1	No comment	1	1	3	2	2	1	1	No comment	Madang Urban
Female	24	21-30	Retail traidng/selef employed	Urban	Primary	Never	1	1	1	1	1	1	1	No comment	1	1	1	1	1	1	1	No comment	Madang Urban
Female	43	41-50	House wife	Urban	Primary	Never	1	4	4	1	1	1	1	No comment	1	1	1	1	1	1	1	No comment	Madang Urban
Female	50	41-50	House wife	Urban	Primary	Never	9	10		5	7	7	7	No comment	1	1	1	1	1	1		No comment	Madang Urban
Female	30	21-30	Health worker	Urban	Primary	Never	5	5	5	9	1	1	1	No comment	1	1	5	1	5	5	1	No comment	Madang Urban
Female	36	31-40	Farmer	Urban	Primary	Never	1	1	1	1	1	1	1	No comment	1	1	1	1	1	1	1	No comment	Madang Urban
Female	20	11-20	Retail traidng/selef employed	Urban	Primary	Never	1	1	9	6	1	5	1	No comment	1	1	1	1	1	10	1	No comment	Madang Urban
Female	28	21-30	Retail traidng/selef employed	Urban	Primary	up to a year ago	1	5	5	1	1	2	1	No comment	1	1	1	1	1	1	1	No comment	Madang Urban
Female	40	31-40	Retail traidng/selef employed	Urban	Primary	Never	1	1	1	1	1	1	1	No comment	1	1	4	1	1	1	1	No comment	Madang Urban
Female	28	21-30	House wife	Urban	Primary	Never	1	1	1	1	1	1	1	No comment	1	1	1	1	1	1	1	No comment	Madang Urban
Female	55	51-60	Accountant	Urban	Primary	Never	1	1	1	9	1	9	1	No comment	1	1	1	1	1	1	1	No comment	Madang Urban
Female	50	41-50	House wife	Urban	Primary	Never	1	1	1	10	1	10	1	No comment	1	1	1	1	1	5	1	No comment	Madang Urban
Female	50	41-50	Customer care representative	Urban	Primary	Never	2	2	3	8	2	10	2	No comment	2	1	3	3	2	8	2	No comment	Madang Urban
Female	27	21-30	Student	Urban	Primary	up to a year ago	2	1	1	2	2	2	1	No comment	1	3	2	2	2	3	1	No comment	Madang Urban
Female	40	31-40	House wife	Urban	Primary	Never	1	3	3	9	1	5	1	No comment	1	1	1	1	1	1	1	No comment	Madang Urban
Female	30	21-30	Retail traidng/selef employed	Urban	Primary	Never	2	5	5	7	1	1	1	No comment	5	5	6	1	1	2	1	No comment	Madang Urban
Female	38	31-40	Retail traidng/selef employed	Urban	Primary	Never	3	3	2	8	1	9	1	No comment	2	2	3	1	1	2	1	No comment	Madang Urban
Female	52	51-60	House wife	Urban	Primary	up to a year ago	1	2	2	1	1	1	1	No comment	1	1	3	1	1	1	1	No comment	Madang Urban
Female	43	41-50	Customer care representative	Urban	Primary	1 -2 years ago	4	2	2	5	1	2	2	No comment	2	2	3	2	2	8	2	No comment	Madang Urban
Female	33	31-40	Retail traidng/selef employed	Urban	Primary	Never	1	6	6	10	1	1	1	No comment	1	1	1	1	1	10	1	No comment	Madang Urban
Female	40	31-40	Retail traidng/selef employed	Urban	Primary	Never	3	1	1	1	3	5	4	No comment	1	1	3	1	3	2	2	No comment	Madang Urban
Female	55	51-60	Retail traidng/selef employed	Urban	Primary	Never	4	2	2	5	3	4	1	No comment	10	10	5	1	1	1	1	No comment	Madang Urban
Female	26	21-30	Retail traidng/selef employed	Urban	Primary	up to a year ago	3	1	1	1	1	1	1	No comment	1	1	1	1	2	3	1	No comment	Madang Urban
Female	55	51-60	Retail traidng/selef employed	Urban	Primary	Never	4	1	1	2	2	3	2	No comment	4	4	2	1	1	4	1	No comment	Madang Urban
Female	50	41-50	House wife	Urban	Primary	10-20 years ago	1	1	1	2	1	3	1	No comment	1	2	1	1	1	2	1	No comment	Madang Urban
Female	30	21-30	Health worker	Urban	Primary	10-20 years ago	2	1	1	2	1	3	1	No comment	1	2	2	1	2	3	1	No comment	Madang Urban
Female	40	31-40	Retail traidng/selef employed	Urban	Primary	Never	4	1	2	3	1	3	1	No comment	1	2	1	1	1	4	1	No comment	Madang Urban
Female	25	21-30	Student	Urban	Primary	Never	4	1	1	3	1	3	4	No comment	4	3	1	1	1	5	2	No comment	Madang Urban
Female	37	31-40	House wife	Urban	Primary	up to a year ago	2	1	1	2	1	2	1	No comment	2	2	2	1	2	3	1	No comment	Madang Urban
Female	36	31-40	Retail traidng/selef employed	Urban	Primary	Never	1	1	1	1	1	1	5	No comment	1	1	1	4	1	7	4	Have good vision	Transgogol Rural
Female	27	21-30	House wife	Urban	Primary	1 -2 years ago	5	1	5	7	1	7	7	No comment	1	5	5	1	5	5	1	No comment	Transgogol Rural
Female	34	31-40	House wife	Urban	Primary	Never	10	6	6	4	1	2	1	No comment	1	1	3	1	1	4	1	No comment	Transgogol Rural
Female	26	21-30	Customer care representative	Urban	Secondary	Never	1	1	1	2	1	2	1	No comment	1	1	2	1	1	1	2	Grateful for the services provided	Madang Urban
Female	45	41-50	Customer care representative	Urban	Secondary	more than 20years ago	1	1	1	2	1	3	1	Grateful for the services provided	1	1	4	1	1	5	1	Have good vision	Madang Urban
Female	43	41-50	Customer care representative	Urban	Secondary	Never	3	1	2	2	1	3	2	Have good vision	1	1	3	1	1	5	1	Grateful for the services provided	Madang Urban
Female	35	31-40	Security service	Urban	Secondary	Never	1	1	1	1	1	1	1	Grateful for the services provided	1	1	1	1	1	3	2	Grateful for the services provided	Madang Urban
Female	54	51-60	House wife	Urban	Secondary	Never	1	1	2	2	2	9	4	No comment	2	3	3	2	3	3	3	No comment	Madang Urban
Female	55	51-60	Customer care representative	Urban	Secondary	up to a year ago	1	1	1	4	1	1	1	No comment	1	1	4	1	1	1	1	No comment	Madang Urban
Female	38	31-40	Retail traidng/selef employed	Urban	Secondary	Never	2	1	1	1	1	4	2	No comment	1	1	2	1	1	4	1	No comment	Madang Urban
Female	28	21-30	Customer care representative	Urban	Secondary	Never	2	1	1	6	1	8	2	Busy schedule	1	1	4	1	2	7	2	Fear of procedure and complications	Madang Urban
Female	21	21-30	Student	Urban	Secondary	Never	1	1	1	3	1	5	1	Traditional barriers	1	1	2	1	1	4	1	Fear of procedure and complications	Madang Urban
Female	39	31-40	Retail traidng/selef employed	Urban	Secondary	Never	1	2	1	2	1	4	3	Traditional barriers	1	1	3	1	1	2	2	Grateful for the services provided	Madang Urban
Female	40	31-40	Customer care representative	Urban	Secondary	more than 20years ago	1	3	1	10	9	1	1	No comment	10	2	1	1	2	1	1	No comment	Madang Urban
Female	34	31-40	Retail traidng/selef employed	Urban	Secondary	Never	1	1	1	1	1	2	1	No comment	1	1	6	1	2	4	2	No comment	Madang Urban
Female	46	41-50	Customer care representative	Urban	Secondary	up to a year ago	1	1	1	1	2	2	1	No comment	2	1	2	2	1	1	1	No comment	Madang Urban
Female	25	21-30	Retail traidng/selef employed	Urban	Secondary	Never	1	1	1	1	1	1	1	No comment	1	1	2	1	1	4	1	No comment	Madang Urban
Female	44	41-50	Retail traidng/selef employed	Urban	Secondary	2-5 years ago	1	5	8	5	3	8	5	No comment	1	1	5	3	3	8	4	No comment	Madang Urban
Female	63	61-70	Teacher/lecturer	Urban	Secondary	up to a year ago	1	5	5	1	10	10	1	Advocay and health promotion	1	1	3	1	1	10	10	No comment	Madang Urban
Female	49	41-50	Teacher/lecturer	Urban	Secondary	2-5 years ago	1	1	2	3	2	1	1	No comment	1	1	1	1	1	1	1	No comment	Madang Urban
Female	58	51-60	Retail traidng/selef employed	Urban	Secondary	2-5 years ago	9	9	1	1	1	1	1	No comment	1	1	4	1	1	5	1	No comment	Madang Urban
Female	52	51-60	Secretary	Urban	Secondary	up to a year ago	2	5	3	1	1	1	1	No comment	1	1	1	1	1	1	1	No comment	Madang Urban
Female	37	31-40	Retail traidng/selef employed	Urban	Secondary	Never	1	1	1	1	1	1	1	No comment	1	1	4	1	1	2	1	No comment	Madang Urban
Female	50	41-50	Retail traidng/selef employed	Urban	Secondary	2-5 years ago	7	8	8	8	2	2	2	No comment	1	1	3	1	1	10	1	No comment	Madang Urban
Female	22	21-30	Student	Urban	Secondary	Never	3	1	1	1	1	1	1	No comment	1	3	2	1	3	1	1	No comment	Madang Urban
Female	25	21-30	Accountant	Urban	Secondary	Never	1	1	1	1	1	1	1	No comment	1	1	4	3	5	1	10	No comment	Madang Urban
Female	25	21-30	Retail traidng/selef employed	Urban	Secondary	Never	1	1	1	1	1	1	1	No comment	1	1	1	1	1	3	1	No comment	Madang Urban
Female	26	21-30	Accountant	Urban	Secondary	Never	1	1	1	1	1	1	1	No comment	1	2	2	1	1	1	1	No comment	Madang Urban
Female	30	21-30	House wife	Urban	Secondary	1 -2 years ago	5	1	5	9	9	9	9	No comment	1	4	10	2	4	10	5	No comment	Madang Urban
Female	20	11-20	Farmer	Urban	Secondary	Never	1	3	3	10	10	1	1	No comment	8	1	1	1	1	1	1	No comment	Madang Urban
Female	38	31-40	Retail traidng/selef employed	Urban	Secondary	Never	1	1	1	1	1	1	1	No comment	1	1	2	1	1	2	1	No comment	Madang Urban
Female	36	31-40	House wife	Urban	Secondary	Never	1	1	1	1	1	2	1	No comment	1	1	1	1	1	1	1	No comment	Madang Urban
Female	23	21-30	Student	Urban	Secondary	up to a year ago	1	4	4	1	1	1	1	No comment	1	1	6	1	2	1	1	No comment	Madang Urban
Female	25	21-30	Student	Urban	Secondary	Never	1	1	1	5	2	2	5	No comment	1	1	1	1	1	5	1	No comment	Madang Urban
Female	60	51-60	House wife	Urban	Secondary	2-5 years ago	1	5	5	9	1	5	5	No comment	1	1	3	1	3	9	1	No comment	Madang Urban
Female	37	31-40	House wife	Urban	Secondary	Never	1	5	5	10	1	5	1	No comment	1	1	1	1	1	9	1	No comment	Madang Urban
Female	22	21-30	Student	Urban	Secondary	Never	1	1	1	9	1	1	1	No comment	1	1	1	1	1	6	1	No comment	Madang Urban
Female	19	11-20	Student	Urban	Secondary	Never	1	1	1	6	1	3	1	No comment	1	1	1	1	1	5	1	No comment	Madang Urban
Female	29	21-30	House wife	Urban	Secondary	Never	1	5	5	10	1	9	1	No comment	1	1	4	1	1	9	1	No comment	Madang Urban
Female	38	31-40	Customer care representative	Urban	Secondary	2-5 years ago	1	5	5	10	2	5	5	No comment	1	1	4	1	4	4	1	No comment	Madang Urban
Female	37	31-40	House wife	Urban	Secondary	Never	1	1	1	9	1	5	1	No comment	1	1	3	1	1	4	1	No comment	Madang Urban
Female	30	21-30	Accountant	Urban	Secondary	Never	1	1	1	2	1	1	2	No comment	1	1	1	1	1	1	1	No comment	Madang Urban
Female	39	31-40	Accountant	Urban	Secondary	2-5 years ago	1	2	2	5	1	1	1	No comment	1	1	2	1	1	3	1	No comment	Madang Urban
Female	40	31-40	Accountant	Urban	Secondary	Never	1	1	1	2	1	2	2	No comment	1	1	2	1	1	2	1	No comment	Madang Urban
Female	37	31-40	Accountant	Urban	Secondary	Never	2	2	2	9	1	9	2	No comment	1	1	5	6	6	9	2	No comment	Madang Urban
Female	22	21-30	Student	Urban	Secondary	Never	1	1	1	1	1	1	1	No comment	1	1	1	1	1	1	1	No comment	Madang Urban
Female	43	41-50	Farmer	Urban	Secondary	Never	2	1	1	5	1	2	1	No comment	2	2	2	1	1	5	2	No comment	Madang Urban
Female	38	31-40	Accountant	Urban	Secondary	more than 20years ago	6	2	2	10	1	1	1	No comment	2	1	3	1	1	6	1	No comment	Madang Urban
Female	39	31-40	Security service	Urban	Secondary	Never	2	1	1	2	1	1	1	No comment	2	1	2	1	1	3	1	No comment	Madang Urban
Female	29	21-30	Farmer	Urban	Secondary	Never	1	1	1	1	1	1	1	No comment	1	1	1	1	1	1	1	No comment	Madang Urban
Female	27	21-30	House wife	Urban	Secondary	6-10 years ago	1	2	2	8	2	8	2	No comment	1	2	2	2	2	8	3	No comment	Madang Urban
Female	37	31-40	Farmer	Urban	Secondary	up to a year ago	1	1	1	2	1	1	1	No comment	1	1	2	1	1	1	1	No comment	Madang Urban
Female	39	31-40	House wife	Urban	Secondary	up to a year ago	1	2	2	2	1	1	1	No comment	1	1	2	2	2	1	1	No comment	Madang Urban
Female	45	41-50	Retail traidng/selef employed	Urban	Secondary	Never	3	4	3	10	1	1	1	No comment	1	1	4	1	1	1	1	No comment	Madang Urban
Female	37	31-40	Retail traidng/selef employed	Urban	Secondary	up to a year ago	3	2	2	2	1	1	1	No comment	1	3	4	1	1	1	1	No comment	Madang Urban
Female	45	41-50	House wife	Urban	Secondary	Never	1	1	1	1	1	1	1	No comment	1	1	1	1	1	1	1	No comment	Madang Urban
Female	22	21-30	Retail traidng/selef employed	Urban	Secondary	Never	3	2	1	1	2	1	1	No comment	5	4	3	2	1	1	1	No comment	Madang Urban
Female	39	31-40	Accountant	Urban	Secondary	Never	2	1	1	5	1	1	1	No comment	2	2	3	1	1	3	1	No comment	Madang Urban
Female	25	21-30	Retail traidng/selef employed	Urban	Secondary	Never	1	1	1	1	1	1	1	No comment	1	1	1	1	1	1	1	No comment	Madang Urban
Female	30	21-30	Customer care representative	Urban	Secondary	Never	1	1	4	2	1	2	1	No comment	1	1	3	2	1	1	1	No comment	Madang Urban
Female	47	41-50	Unemployed	Urban	Secondary	up to a year ago	10	10	1	1	1	1	1	No comment	1	1	10	1	1	10	10	No comment	Madang Urban
Female	18	11-20	Student	Urban	Secondary	2-5 years ago	10	2	2	1	1	1	1	No comment	1	1	1	1	1	1	1	No comment	Madang Urban
Female	38	31-40	Customer care representative	Urban	Secondary	Never	1	1	1	1	1	1	1	No comment	1	1	2	1	1	2	1	No comment	Madang Urban
Female	69	61-70	Retail traidng/selef employed	Urban	Secondary	Never	2	1	1	2	1	1	1	No comment	1	1	3	1	1	2	1	No comment	Madang Urban
Female	60	51-60	Retail traidng/selef employed	Urban	Secondary	6-10 years ago	2	1	1	3	1	2	1	No comment	1	3	2	1	1	2	1	No comment	Madang Urban
Female	43	41-50	Accountant	Urban	Secondary	Never	2	2	2	2	1	1	1	No comment	1	1	2	1	1	2	1	No comment	Madang Urban
Female	41	41-50	House wife	Urban	Secondary	10-20 years ago	2	1	1	2	1	3	1	No comment	1	2	2	2	2	3	1	No comment	Madang Urban
Female	33	31-40	Director/Manager	Urban	Secondary	2-5 years ago	1	1	1	1	1	1	1		1	1	2	1	1	1	1		Madang Urban
Female	42	41-50	Retail traidng/selef employed	Urban	Secondary	Never	1	2	2	3	1	3	1	No comment	1	1	1	1	1	2	1	No comment	Ambenob Rural
Female	28	21-30	Retail traidng/selef employed	Urban	Secondary	Never	1	1	1	1	1	1	1	No comment	1	1	7	2	4	4	5	No comment	Ambenob Rural
Female	40	31-40	Secretary	Urban	Tertiary	up to a year ago	1	2	2	7	1	2	2	Grateful for the services provided	1	1	2	1	1	3	1	No comment	Madang Urban
Female	50	41-50	Health worker	Urban	Tertiary	1 -2 years ago	1	1	1	2	1	5	4	No comment	1	2	5	3	2	8	2	No comment	Madang Urban
Female	40	31-40	House wife	Urban	Tertiary	Never	1	1	1	1	1	1	1	Grateful for the services provided	5	5	3	3	1	6	1	Advocay and health promotion	Madang Urban
Female	42	41-50	Teacher/lecturer	Urban	Tertiary	Never	2	4	4	9	5	7	6	Grateful for the services provided	2	3	6	10	4	9	7	No comment	Madang Urban
Female	25	21-30	Student	Urban	Tertiary	Never	2	5	5	5	5	5	5	No comment	5	2	5	2	5	9	5	No comment	Madang Urban
Female	25	21-30	Student	Urban	Tertiary	Never	2	5	5	6	2	6	6	No comment	2	3	5	3	3	9	3	No comment	Madang Urban
Female	42	41-50	Teacher/lecturer	Urban	Tertiary	Never	1	5	8	6	3	9	4	No comment	2	2	4	4	4	4	4	No comment	Madang Urban
Female	26	21-30	Student	Urban	Tertiary	up to a year ago	1	5	5	6	6	6	6	No comment	5	5	5	5	5	5	5	No comment	Madang Urban
Female	53	51-60	Retail traidng/selef employed	Urban	Tertiary	Never	1	1	4	4	3	1	1	No comment	1	1	1		1	2	1	No comment	Madang Urban
Female	32	31-40	Accountant	Urban	Tertiary	more than 20years ago	1	1	4	10	1	1	1	No comment	1	1	1	1	1	1	1	Grateful for the services provided	Madang Urban
Female	52	51-60	Teacher/lecturer	Urban	Tertiary	1 -2 years ago	1	1	10	10	5	5	10	No comment	10	10	10	10	1	1	1	No comment	Madang Urban
Female	30	21-30	Artisans	Urban	Tertiary	Never	1	1	1	1	1	1	1	No comment	1	1	1	1	1	1	1	No comment	Madang Urban
Female	45	41-50	Accountant	Urban	Tertiary	Never	1	2	2	1	1	1	1	No comment	1	1	2	1	1	1	1	No comment	Madang Urban
Female	56	51-60	Accountant	Urban	Tertiary	Never	1	1	1	1	1	1	1	No comment	1	1	2	1	1	1	1	No comment	Madang Urban
Female	23	21-30	House wife	Urban	Tertiary	1 -2 years ago	1	2	4	1	1	1	1	No comment	1	1	1	1	3	1	1	No comment	Madang Urban
Female	33	31-40	Engineer	Urban	Tertiary	1 -2 years ago	3	4	4	1	1	1	1	No comment	1	1	4	1	1	1	1	No comment	Madang Urban
Female	26	21-30	Retail traidng/selef employed	Urban	Tertiary	up to a year ago	1	3	3	1	1	1	1	No comment	1	1	2	1	1	4	1	No comment	Madang Urban
Female	20	11-20	Student	Urban	Tertiary	Never	5	4	3	10	10	2	3	No comment	8	7	1	1	1	10	7	No comment	Madang Urban
Female	24	21-30	Student	Urban	Tertiary	Never	2	3	3	8	2	9	2	No comment	2	2	2	3	3	9	2	No comment	Madang Urban
Female	40	31-40	Director/Manager	Urban	Tertiary	up to a year ago	2	3	4	8	2	8	2	No comment	2	1	4	3	3	8	2	No comment	Madang Urban
Female	45	41-50	Teacher/lecturer	Urban	Tertiary	1 -2 years ago	1	5	5	9	1	1	1	No comment	1	1	3	1	1	1	1	No comment	Madang Urban
Female	51	51-60	Teacher/lecturer	Urban	Tertiary	Never	1	4	4	9	1	1	1	No comment	1	1	1	1	1	10	1	No comment	Madang Urban
Female	35	31-40	Student	Urban	Tertiary	up to a year ago	1	6	6	9	1	1	1	No comment	1	1	5	1	1	1	1	No comment	Madang Urban
Female	63	61-70	Health worker	Urban	Tertiary	2-5 years ago	1	3	3	1	1	1	1	No comment	1	1	1	1	1	1	1	No comment	Madang Urban
Female	38	31-40	Accountant	Urban	Tertiary	Never	4	1	1	9	1	1	1	No comment	1	1	1	1	1	1	1	No comment	Madang Urban
Female	21	21-30	Accountant	Urban	Tertiary	Never	1	1	1	2	1	1	1	No comment	10	1	1	1	1	1	1	No comment	Madang Urban
Female	23	21-30	Accountant	Urban	Tertiary	1 -2 years ago	1	2	2	4	1	2	1	No comment	1	1	1	1	1	1	1	No comment	Madang Urban
Female	53	51-60	Accountant	Urban	Tertiary	up to a year ago	1	1	1	5	1	1	1	No comment	1	1	3	1	1	2	1	No comment	Madang Urban
Female	48	41-50	Politician	Urban	Tertiary	1 -2 years ago	1	1	1	1	1	1	1	No comment	1	1	1	1	1	1	1	No comment	Madang Urban
Female	39	31-40	Politician	Urban	Tertiary	up to a year ago	1	1	1	1	1	1	1	No comment	1	1	1	1	1	1	1	No comment	Madang Urban
Female	40	31-40	Director/Manager	Urban	Tertiary	Never	1	1	1	3	1	1	1	No comment	2	1	3	1	1	4	1	No comment	Madang Urban
Female	37	31-40		Urban	Tertiary	more than 20years ago	1	1	1	4	1	1	1	No comment	1	1	3	1	1	2	1	No comment	Madang Urban
Female	42	41-50	Health worker	Urban	Tertiary	2-5 years ago	2	5	6	8	2	8	2	No comment	2	2	3	3	3	9	2	No comment	Madang Urban
Female	42	41-50	House wife	Urban	Tertiary	1 -2 years ago	1	1	1	1	1	1	1	No comment	1	1	1	1	1	1	1	No comment	Madang Urban
Female	63	61-70	Health worker	Urban	Tertiary	up to a year ago	1	4	4	10	1	1	1	No comment	1	1	1	1	1	1	1	No comment	Madang Urban
Female	37	31-40	Student	Urban	Tertiary	up to a year ago	1	2	2	1	1	1	1	No comment	1	1	1	1	1	2	1	No comment	Madang Urban
Female	43	41-50	House wife	Urban	Tertiary	Never	3	2	2	2	1	1	1	No comment	1	1	1	1	1	1	1	No comment	Madang Urban
Female	28	21-30	Engineer	Urban	Tertiary	Never	1	1	2	10	1	1	1	No comment	1	2	4	1	1	1	1	No comment	Madang Urban
Female	48	41-50	Health worker	Urban	Tertiary	1 -2 years ago	1	2	2	2	1	1	1	No comment	1	1	2	1	1	2	1	No comment	Madang Urban
Female	41	41-50	Accountant	Urban	Tertiary	Never	1	1	1	2	1	1	1	No comment	1	1	2	1	2	2	1	No comment	Madang Urban
Female	27	21-30	Retail traidng/selef employed	Urban	Tertiary	1 -2 years ago	1	3	3	1	1	1	1	No comment	1	1	1	1	1	1	1	No comment	Madang Urban
Female	47	41-50	Secretary	Urban	Tertiary	Never	2	2	2	2	1	1	1	No comment	1	1	2	1	1	1	1	No comment	Madang Urban
Female	47	41-50	Retail traidng/selef employed	Urban	None	Never	5	4	4	5	3	7	2	Fear of procedure and complications	2	1	4	1	2	10	3	No comment	Madang Urban
Female	54	51-60	Retail traidng/selef employed	Urban	None	2-5 years ago	6	5	5	7	4	9	3	No comment	1	1	9	1	1	10	2	No comment	Madang Urban
Female	49	41-50	Retail traidng/selef employed	Urban	None	2-5 years ago	4	6	6	9	6	10	4	No comment	1	1	5	1	1	10	3	No comment	Madang Urban
Female	50	41-50	Retail traidng/selef employed	Urban	None	2-5 years ago	5	6	8	7	2	8	4	Traditional barriers	1	1	7	2	1	2	2	No comment	Madang Urban
Female	36	31-40	Retail traidng/selef employed	Urban	None	1 -2 years ago	4	5	6	5	3	8	2	Traditional barriers	1	1	6	1	2	9	2	Fear of procedure and complications	Madang Urban
Female	58	51-60	Retail traidng/selef employed	Urban	None	1 -2 years ago	4	5	4	8	3	7	4	Travel cost and expenses	1	1	7	1	1	9	2	No comment	Madang Urban
Female	51	51-60	Retail traidng/selef employed	Urban	None	6-10 years ago	3	4	4	4	4	7	3	No comment	1	1	7	1	1	9	2	No comment	Madang Urban
Female	41	41-50	Retail traidng/selef employed	Urban	None	2-5 years ago	2	3	2	4	2	6	2	No comment	1	1	2	1	2	6	2	No comment	Madang Urban
Female	62	61-70	Retail traidng/selef employed	Urban	None	6-10 years ago	4	7	7	6	2	8	4	Traditional barriers	1	2	7	1	1	8	2	Fear of procedure and complications	Madang Urban
Female	21	21-30	Retail traidng/selef employed	Urban	None	up to a year ago	1	1	1	1	3	1	1	Grateful for the services provided	1	1	5	4	1	3	1	No comment	Madang Urban
Female	60	51-60	Retail traidng/selef employed	Urban	None	1 -2 years ago	6	9	10	9	3	10	4	No comment		1	8	1	1	10	3	No comment	Madang Urban
Female	53	51-60	Retail traidng/selef employed	Urban	None	Never	10	5	5	10	4	1	1	No comment	8	1	5	1	4	2	1	No comment	Madang Urban
Female	64	61-70	Retail traidng/selef employed	Urban	None	2-5 years ago	1	3	4	3	10	1	4	No comment	1	5	1	1	1	1	1	No comment	Madang Urban
Female	50	41-50	Retail traidng/selef employed	Urban	None	Never	9	7	7	2	2	1	1	No comment	1	1	1	1	1	1	1	No comment	Madang Urban
Female	56	51-60	House wife	Urban	None	2-5 years ago	1	1	1	1	1	1	1	No comment	1	1	1	1	1	1	1	No comment	Madang Urban
Female	42	41-50	Retail traidng/selef employed	Urban	None	1 -2 years ago	1	1	1	1	1	1	1	No comment	1	1	1	1	1	1	1	No comment	Madang Urban
Female	38	31-40	House wife	Urban	None	2-5 years ago	1	1	1	1	1	1	1	No comment	1	1	1	1	1	1	1	No comment	Madang Urban
Female	44	41-50	Retail traidng/selef employed	Urban	None	up to a year ago	1	1	2	5	1	1	7	No comment	1	1	6	1	1	4	1	No comment	Madang Urban
Female	58	51-60	Customer care representative	Urban	None	2-5 years ago	1	1	1	1	1	1	1	No comment	1	1	1	1	1	5	1	No comment	Madang Urban
Female	60	51-60	Accountant	Urban	None	Never	5	5	5	5	1	1	1	No comment	1	1	1	1	10	1	1	No comment	Madang Urban
Female	55	51-60	Retail traidng/selef employed	Urban	None	Never	3	2	2	2	2	3	1	No comment	1	2	2	1	1	3	1	No comment	Madang Urban
Female	20	11-20	Retail traidng/selef employed	Urban	None	2-5 years ago	6	7	7	1	1	1	2	No comment	1	1	1	1	1	1	1	No comment	Madang Urban
Female	33	31-40	House wife	Urban	None	Never	1	3	3	10	1	1	1	No comment	10	2	3	1	1	1	1	No comment	Madang Urban
Female	36	31-40	Customer care representative	Urban	None	2-5 years ago	1	3	3	5	1	2	1	No comment	1	1	2	1	1	7	1	No comment	Madang Urban
Female	13	11-20	Retail traidng/selef employed	Urban	None	up to a year ago	1	1	1	10	1	1	1	No comment	1	2	1	1	1	1	1	No comment	Madang Urban
Female	24	21-30	Retail traidng/selef employed	Urban	None	Never	7	1	1	1	3	5	1	No comment	1	1	4	1	1	1	1	No comment	Madang Urban
Female	56	51-60	Retail traidng/selef employed	Urban	None	2-5 years ago	4	5	4	6	3	7	3	No comment	1	1	8	1	1	9	2	No comment	Ambenob Rural
Female	50	41-50	Retail traidng/selef employed	Urban	None	1 -2 years ago	8	1	1	8	5	1	1	No comment	1	9	9	1	1	4	1	No comment	Transgogol Rural
Male	55	51-60	Retail traidng/selef employed	Rural	Primary	more than 20years ago	3	6	5	5	3	4	2	Busy schedule	1	1	6	1	1	10	2	Fear of procedure and complications	Madang Urban
Male	60	51-60	Retail traidng/selef employed	Rural	Primary	more than 20years ago	3	7	7	10	7	10	8	No comment	1	3	4	2	1	9	2	No comment	Ambenob Rural
Male	34	31-40	Retail traidng/selef employed	Rural	Primary	Never	4	5	7	1	7	9	4	No comment	1	3	5	8	1	2	10	No comment	Ambenob Rural
Male	13	11-20	Student	Rural	Primary	Never	3	4	3	4	3	3	3	No comment	2	3	2	3	2	3	2	No comment	Ambenob Rural
Male	50	41-50	Farmer	Rural	Primary	Never	10	1	2	1	1	10	2	No comment	2	1	10	1	10	5	1	Need better health workers and clinics	Ambenob Rural
Male	60	51-60	Clergy	Rural	Primary	Never	10	10	10	10	2	1	1	No comment	1	1	10	5	10	1	1	No comment	Ambenob Rural
Male	31	31-40	Farmer	Rural	Primary	Never	10	5	4	5	1	3	4	No comment	2	2	4	1	4	5	6	Need better health workers and clinics	Ambenob Rural
Male	30	21-30	Retail traidng/selef employed	Rural	Primary	Never	9	8	7	6	5	4	10	No comment	4	8	7	6	5	10	9	No comment	Ambenob Rural
Male	15	11-20	Student	Rural	Primary	Never	9	10	8	7	4	3	10	No comment	2	6	7	5	8	10	9	No comment	Ambenob Rural
Male	14	11-20	Student	Rural	Primary	Never	7	8	6	6	5	5	8	No comment	3	5	9	8	7	9	4	No comment	Ambenob Rural
Male	21	21-30	Student	Rural	Primary	Never	7	8	6	6	4	2	9	No comment	4	5	7	8	6	9	3	No comment	Ambenob Rural
Male	50	41-50	Retail traidng/selef employed	Rural	Primary	Never	4	8	5	9	3	3	7	No comment	3	6	7	5	4	8	7	No comment	Ambenob Rural
Male	41	41-50	Retail traidng/selef employed	Rural	Primary	more than 20years ago	4	1	1	1	2	1	1	Grateful for the services provided	1	3	5	1	1	2	1	No comment	Ambenob Rural
Male	22	21-30	Retail traidng/selef employed	Rural	Primary	Never	5	1	1	1	1	4		No comment	1	8	9	1	1		1	Grateful for the services provided	Ambenob Rural
Male	51	51-60	Retail traidng/selef employed	Rural	Primary	Never	4	3	4	2	4	4	2	Travel cost and expenses	1	6	4	1	1	3	2	Poor accessibility and distance	Ambenob Rural
Male	59	51-60	Farmer	Rural	Primary	Never	10	1	10	10	10	4	1	No comment	1	8	8	1	1	1	1	No comment	Ambenob Rural
Male	50	41-50	Retail traidng/selef employed	Rural	Primary	2-5 years ago	9	2	5	6	2	5	8	No comment	3	10	5	9	9	3	1	No comment	Ambenob Rural
Male	36	31-40	Retail traidng/selef employed	Rural	Primary	Never	5		6	1	1	1	1	No comment	1	1	1	1	1	1	1	No comment	Ambenob Rural
Male	51	51-60	Retail traidng/selef employed	Rural	Primary	Never	6	1	1	10	5	1	1	No comment	1	1	1	1	1	1	1	No comment	Ambenob Rural
Male	34	31-40	House wife	Rural	Primary	2-5 years ago	1	1	10	1	1	1	1	Have good vision	1	1	1	1	1	9	1	Fear of procedure and complications	Ambenob Rural
Male	44	41-50	Farmer	Rural	Primary	Never	3	3	3	3	3	3	3	No comment	3	3	3	3	3	3	3	No comment	Ambenob Rural
Male	35	31-40	Retail traidng/selef employed	Rural	Primary	Never	1	5	5	4	3	4	2	No comment	2	4	5	2	3	3	3	No comment	Ambenob Rural
Male	54	51-60	Retail traidng/selef employed	Rural	Primary	Never	8	5	5	4	5	5	5	No comment	5	5	5	5	4	6	6	No comment	Ambenob Rural
Male	40	31-40	Retail traidng/selef employed	Rural	Primary	Never	2	5	5	2	2	4	3	No comment	2	2	5	2	3	5	3	No comment	Ambenob Rural
Male	29	21-30	Retail traidng/selef employed	Rural	Primary	Never	1	1	1	1	1	1	1	No comment	1	1	1	1	1	2	1	No comment	Ambenob Rural
Male	37	31-40	Farmer	Rural	Primary	up to a year ago	1	1	1	5	1	1	1	No comment	1	1	2	1	1	1	1	No comment	Ambenob Rural
Male	25	21-30	Farmer	Rural	Primary	Never	3	1	1	3	1	4	2	No comment	1	4	3	1	1	4	2	No comment	Ambenob Rural
Male	56	51-60	Retail traidng/selef employed	Rural	Primary	up to a year ago	5	5	5	1	1	1	1	No comment	1	3	3	1	1	1	1	No comment	Ambenob Rural
Male	26	21-30	Farmer	Rural	Primary	Never	4	1	1	2	2	2	1	No comment	3	3	3	4	1	7	1	No comment	Ambenob Rural
Male	37	31-40	Security service	Rural	Primary	10-20 years ago	3	1	1	2	2	2	1	No comment	1	2	2	1	1	4	1	No comment	Ambenob Rural
Male	46	41-50	Farmer	Rural	Primary	2-5 years ago	2	2	2	4	1	1	1	No comment	3	3	3	1	2	2	1	No comment	Ambenob Rural
Male	55	51-60	Retired	Rural	Primary	Never	6	2	2	7	1	2	1	No comment	1	2	2	1	1	1	1	No comment	Ambenob Rural
Male	26	21-30	Retail traidng/selef employed	Rural	Primary	Never	6	1	1	10	1	1	1	No comment	6	6	6	1	1	10	1	No comment	Ambenob Rural
Male	62	61-70	Retail traidng/selef employed	Rural	Primary	Never	4	1	4		1	1	1	No comment	2	2	3	1	1	3	1	No comment	Ambenob Rural
Male	80	Above 70	Retired	Rural	Primary	Never	4	4	4	1	1	1	1	No comment	1	1	1	1	1	1	1	No comment	Ambenob Rural
Male	60	51-60	Retail traidng/selef employed	Rural	Primary	Never	3	1	1	1	2	2	2	No comment	2	2	2	1	1	2	1	No comment	Ambenob Rural
Male	28	21-30	Retail traidng/selef employed	Rural	Primary	Never	2	1	1	3	1	1	1	No comment	1	2	2	1	1	3	1	No comment	Ambenob Rural
Male	65	61-70	Driver	Rural	Primary	Never	2	2	2	3	1	1	1	No comment	2	3	3	1	1	3	1	No comment	Ambenob Rural
Male	56	51-60	Farmer	Rural	Primary	Never	5	1	5	10	1	2	2	No comment	2	5	5	1	1	5	1	No comment	Ambenob Rural
Male	20	11-20	Farmer	Rural	Primary	Never	3	1	1	1	1	1	1	No comment	1	3	1	1	1	1	1	No comment	Ambenob Rural
Male	32	31-40	Retail traidng/selef employed	Rural	Primary	Never	1	1	1	1	1	1	1	No comment	1	4	1	1	1	1	1	No comment	Ambenob Rural
Male	46	41-50	Farmer	Rural	Primary	Never	1	3	3	10	1	1	1	No comment	1	1	1	1	1	1	1	No comment	Ambenob Rural
Male	40	31-40	Farmer	Rural	Primary	Never	3	2	2	2	1	1	1	No comment	1	2	1	1	1	1	1	No comment	Ambenob Rural
Male	39	31-40	Farmer	Rural	Primary	Never	6	1	1	6	1	1	2	No comment	2	4	3	1	1	2	1	No comment	Ambenob Rural
Male	48	41-50	Farmer	Rural	Primary	Never	3	2	2	6	1	1	1	No comment	1	3	3	1	1	2	1	No comment	Ambenob Rural
Male	30	21-30	Farmer	Rural	Primary	more than 20years ago	3	1	1	2	1	1	1	No comment	3	3	3	1	1	4	1	No comment	Ambenob Rural
Male	41	41-50	Farmer	Rural	Primary	1 -2 years ago	3	2	1	3	1	2	2	No comment	1	3	3	1	1	3	1	No comment	Ambenob Rural
Male	38	31-40	Retail traidng/selef employed	Rural	Primary	Never	7	1	1	2	1	1	1	No comment	2	2	2	1	1	2	1	No comment	Ambenob Rural
Male	33	31-40	Retail traidng/selef employed	Rural	Primary	Never	3	1	1	2	1	1	1	No comment	1	2	2	1	1	2	1	No comment	Ambenob Rural
Male	32	31-40	Accountant	Rural	Primary	Never	2	1	1	1	1	1	1	No comment	1	2	2	1	1	2	1	No comment	Ambenob Rural
Male	65	61-70	Farmer	Rural	Primary	Never	2	2	2	2	2	2	2	No comment	2	3	3	2	2	2	2	No comment	Ambenob Rural
Male	55	51-60	Retail traidng/selef employed	Rural	Primary	Never	2	2	1	2	1	1	1	No comment	1	2	2	1	1	2	1	No comment	Ambenob Rural
Male	48	41-50	Customer care representative	Rural	Primary	Never	4	1	1		3	1	1	No comment	1	8		3	2	8	1	No comment	Transgogol Rural
Male	52	51-60	Retail traidng/selef employed	Rural	Primary	Never	8	1	10	10	3	4	1	No comment	1	7	10	1	2	10	1	No comment	Transgogol Rural
Male	45	41-50	Retail traidng/selef employed	Rural	Primary	Never	10	1	7	10	4	3	1	No comment	1	7	10	1	1	7	1	Grateful for the services provided	Transgogol Rural
Male	65	61-70	Retail traidng/selef employed	Rural	Primary	Never	10	10	10	5	4	1	1	Grateful for the services provided	1	1	1	1	1	1	1	No comment	Transgogol Rural
Male	67	61-70	Security service	Rural	Primary	2-5 years ago	2	3	4	8	2	1	3	No comment	1	2	2	2	2	7	3	Alternative treatment	Transgogol Rural
Male	60	51-60	Farmer	Rural	Primary	Never	10	9	10	8	5	2	1	No comment	1	10	5	1	1	1	1	No comment	Transgogol Rural
Male	48	41-50	Farmer	Rural	Primary	up to a year ago	1	3	2	4	1	1	1	No comment	1	1	2	1	1	2	1	No comment	Transgogol Rural
Male	58	51-60	Politician	Rural	Primary	2-5 years ago	9	9	4	6	1	1	1	No comment	1	4	9	1	1	1	1	No comment	Transgogol Rural
Male	26	21-30	Clergy	Rural	Primary	6-10 years ago	10	1	1	1	1	1	1	No comment	1	1	4	1	1	1	1	No comment	Transgogol Rural
Male	45	41-50	Farmer	Rural	Primary	Never	1	1	1	5	1	5	5	No comment	5	5	1	1	1	5	1	No comment	Transgogol Rural
Male	34	31-40	Retail traidng/selef employed	Rural	Primary	Never	5	1	1	1	1	1	3	No comment	10	10	2	1	1	4	1	No comment	Transgogol Rural
Male	60	51-60	Farmer	Rural	Primary	Never	10	2	4	10	1	1	1	No comment	1	1	1	1	1	10	1	Fear of procedure and complications	Transgogol Rural
Male	40	31-40	Retail traidng/selef employed	Rural	Primary	Never	1	1	5	5	1	5	1	No comment	1	2	2	2	2	10	2	No comment	Transgogol Rural
Male	40	31-40	Farmer	Rural	Primary	Never	1	1	1	5	1	5	5	No comment	1	1	1	1	1	5	1	No comment	Transgogol Rural
Male	60	51-60	Retail traidng/selef employed	Rural	Primary	Never	2	1	1	1	1	1	1	No comment	1	1	1	1	1	1	1	No comment	Transgogol Rural
Male	45	41-50	Driver	Rural	Primary	Never	1	1	1	10	1	10	5	No comment	1	1	1	1	1	10	1	No comment	Transgogol Rural
Male	38	31-40	Retail traidng/selef employed	Rural	Primary	2-5 years ago	4	2	2	8	1	5	1	No comment	1	1	4	1	5	1	1	No comment	Transgogol Rural
Male	43	41-50	Retail traidng/selef employed	Rural	Primary	2-5 years ago	5	5	5	10	1	10	5	No comment	9	9	9	1	4	10	5	No comment	Transgogol Rural
Male	50	41-50	Farmer	Rural	Primary	up to a year ago	2	2	2	2	2	2	1	No comment	5	5	3	3	3	5	2	No comment	Transgogol Rural
Male	25	21-30	Farmer	Rural	Primary	up to a year ago	2	1	1	1	2	5	1	No comment	1	2	1	1	1	3	1	No comment	Transgogol Rural
Male	33	31-40	Farmer	Rural	Primary	10-20 years ago	1	4	4	1	1	1	1	No comment	1	1	4	1	1	1	1	No comment	Transgogol Rural
Male	48	41-50	Retail traidng/selef employed	Rural	Primary	Never	10	2	2	1	1	1	1	No comment	1	10	1	1	1	1	1	No comment	Transgogol Rural
Male	35	31-40	Retail traidng/selef employed	Rural	Primary	Never	10	6	6	3	1	3	1	No comment	1	1	1	1	1	1	1	No comment	Transgogol Rural
Male	50	41-50	Retail traidng/selef employed	Rural	Primary	Never	7	7	7	10	3	5	5	No comment	2	5	7	1	1	7	6	No comment	Transgogol Rural
Male	38	31-40	Retail traidng/selef employed	Rural	Primary	Never	8	1	1	9	1	4	2	No comment	3	7	8	1	1	9	1	No comment	Transgogol Rural
Male	50	41-50	Retail traidng/selef employed	Rural	Primary	Never	8	3	3	10		2	2	No comment	8	9	10	1	1	10	1	No comment	Transgogol Rural
Male	20	11-20	Retail traidng/selef employed	Rural	Primary	Never	5	5	5	7	1	1	1	No comment	1	1	1	1	1	1	1	No comment	Transgogol Rural
Male	40	31-40	Retail traidng/selef employed	Rural	Primary	Never	1	5	5	10	1	4	4	No comment	2	2	2	2	2	10	2	No comment	Transgogol Rural
Male	27	21-30	Retail traidng/selef employed	Rural	Primary	Never	9	2	2	10	1	10	2	No comment	9	9	9	2	2	10	1	No comment	Transgogol Rural
Male	51	51-60	Retail traidng/selef employed	Rural	Primary	1 -2 years ago	7	2	1	10	1	2	1	No comment	3	4	3	1	1	2	1	No comment	Transgogol Rural
Male	70	61-70	Retired	Rural	Primary	6-10 years ago	4	3	3	10	2	2	2	No comment	2	5	5	1	1	2	1	No comment	Transgogol Rural
Male	35	31-40	Retail traidng/selef employed	Rural	Primary	Never	2	1	1	1	1	1	1	No comment	1	1	1	1	1	1	1	No comment	Transgogol Rural
Male	28	21-30	Farmer	Rural	Primary	Never	5	3	2	8	2	7	2	No comment	1	3	2	2	2	7	2	No comment	Transgogol Rural
Male	32	31-40	Farmer	Rural	Primary	up to a year ago	10	5	5	4	1	1	1	No comment	1	5	5	1	3	5	1	No comment	Transgogol Rural
Male	43	41-50	Farmer	Rural	Primary	2-5 years ago	6	2	3	1	1	5	3	No comment	1	3	1	1	2	10	1	No comment	Transgogol Rural
Male	50	41-50	Artisans	Rural	Primary	Never	7	4	4	1	1	1	1	No comment	1	5	1	1	1	1	1	No comment	Transgogol Rural
Male	60	51-60	Retail traidng/selef employed	Rural	Primary	Never	9	2	2	1	1	1	1	No comment	1	9	1	1	1	1	1	No comment	Transgogol Rural
Male	43	41-50	Retail traidng/selef employed	Rural	Primary	1 -2 years ago	7	7	7	10	1	3	2	No comment	2	6	7	1	1	9	1	No comment	Transgogol Rural
Male	42	41-50	Farmer	Rural	Primary	1 -2 years ago	10	3	3	10	1	2	2	No comment	2	9	9	1	1	9	1	No comment	Transgogol Rural
Male	28	21-30	Farmer	Rural	Primary	Never	3	2	2	1	1	1	1	No comment	1	1	1	1	1	1	1	No comment	Transgogol Rural
Male	39	31-40	Farmer	Rural	Primary	Never	8	9	9	9	5	1	5	No comment	1	1	5	1	1	1	1	No comment	Transgogol Rural
Male	40	31-40	Farmer	Rural	Primary	Never	5	9	9	10	5	1	1	No comment	1	10	3	1	1	1	1	No comment	Transgogol Rural
Male	45	41-50	Farmer	Rural	Primary	Never	10	9	10	7	7	1	1	No comment	1	10	1	1	1	1	1	No comment	Transgogol Rural
Male	50	41-50	Retail traidng/selef employed	Rural	Primary	up to a year ago	10	2	2	7	1	1	2	No comment	10	10	10	1	1	6	1	No comment	Transgogol Rural
Male	37	31-40	Farmer	Rural	Primary	Never	10	3	5	9	4	5	5	No comment	2	10	2	1	1	10	1	No comment	Transgogol Rural
Male	48	41-50	Farmer	Rural	Primary	up to a year ago	10	2	3	3	1	5	2	No comment	1	10	4	1	1	5	1	No comment	Transgogol Rural
Male	37	31-40	Farmer	Rural	Primary	Never	10	4	2	3	2	5	1	No comment	1	10	5	1	1	5	1	No comment	Transgogol Rural
Male	69	61-70	Farmer	Rural	Primary	up to a year ago	1	10	10	10	1	1	1	No comment	1	3	2	1	1	1	1	No comment	Transgogol Rural
Male	54	51-60	Farmer	Rural	Primary	Never	10	4	4	4	1	1	1	No comment	9	10	10	1	1	10	1	No comment	Transgogol Rural
Male	40	31-40	Artisans	Rural	Primary	Never	6	5	5	1	1	1	4	No comment	1	1	5	5	5	5	5	No comment	Transgogol Rural
Male	69	61-70	Clergy	Rural	Primary	1 -2 years ago	6	2	2	8	1	1	1	No comment	1	5	5	1	1	10	1	No comment	Transgogol Rural
Male	67	61-70	Farmer	Rural	Primary	Never	5	2	2	4	1	1	1	No comment	4	4	4	1	1	10	1	No comment	Transgogol Rural
Male	59	51-60	Retail traidng/selef employed	Rural	Primary	Never	9	2	2	5	1	2	2	No comment	2	7	8	1	1	9	2	No comment	Transgogol Rural
Male	55	51-60	Retail traidng/selef employed	Rural	Primary	Never	10	1	1	8	1	3	2	No comment	2	6	6	1	2	6	1	No comment	Transgogol Rural
Male	30	21-30	Retail traidng/selef employed	Rural	Primary	up to a year ago	2	2	2	2	2	3	1	No comment	2	3	2	1	1	4	1	No comment	Transgogol Rural
Male	50	41-50	Farmer	Rural	Primary	up to a year ago	3	2	2	3	3	4	2	No comment	1	3	2	2	2	3	1	No comment	Transgogol Rural
Male	33	31-40	Retail traidng/selef employed	Rural	Primary	Never	6	1	1	1	3	5	1	No comment	1	5	2	1	2	5	1	No comment	Transgogol Rural
Male	33	31-40	Farmer	Rural	Primary	up to a year ago	2	1	1	2	1	1	1	No comment	2	2	2	1	1	2	1	No comment	Transgogol Rural
Male	37	31-40	Farmer	Rural	Primary	Never	5	2	2	1	1	1	1	No comment	1	10	2	2	2	4	1	No comment	Transgogol Rural
Male	70	61-70	Retail traidng/selef employed	Rural	Primary	Never	2	2	2	2	1	1	1	No comment	1	2	2	1	1	2	1	No comment	Transgogol Rural
Male	25	21-30	Student	Rural	Primary	10-20 years ago	2	1	1	2	1	3	1	No comment	1	4	1	1	2	4	1	No comment	Transgogol Rural
Male	60	51-60	Farmer	Rural	Primary	up to a year ago	2	2	3	3	3	2	1	No comment	1	4	2	1	2	1	1	No comment	Transgogol Rural
Male	30	21-30	Security service	Rural	Primary	10-20 years ago	1	1	1	2	1	2	1	No comment	1	2	2	1	2	4	1	No comment	Transgogol Rural
Male	20	11-20	Student	Rural	Primary	Never	2	1	1	2	1	2	1	No comment	1	3	1	1	1	4	1	No comment	Transgogol Rural
Male	66	61-70	Artisans	Rural	Primary	up to a year ago	2	2	2	3	1	1	1	No comment	1	1	1	1	1	1	1	No comment	Transgogol Rural
Male	25	21-30	Student	Rural	Primary	Never	5	1	1	3	1	1	1	No comment	1	9	2	1	1	3	1	No comment	Transgogol Rural
Male	61	61-70	Farmer	Rural	Primary	Never	6	6	2	5	1	2	3		2	4	3	2	2	6	2		Transgogol Rural
Male	48	41-50	Farmer	Rural	Primary	Never	5	4	3	9	2	2	3		4	4	5	3	4	5	3		Transgogol Rural
Male	39	31-40	House wife	Rural	Primary	Never	4	3	3	9	2	3	3		3	4	3	3	3	6	3		Transgogol Rural
Male	50	41-50	Farmer	Rural	Primary	Never	2	2	2	5	2	2	1		2	3	3	1	1	7	2		Transgogol Rural
Male	67	61-70	Farmer	Rural	Primary	Never	3	2	2	6	2	3	3		1	2	3	2	3	7	3		Transgogol Rural
Male	48	41-50	Farmer	Rural	Primary	Never	3	2	3	6	3	3	2		1	3	3	1	2	10	2		Transgogol Rural
Male	38	31-40	Retail traidng/selef employed	Rural	Primary	Never	2	2	2	2	2	2	2		2	2	2	1	1	2	2		Transgogol Rural
Male	64	61-70	Farmer	Rural	Primary	Never	2	3	3	8	2	2	2		2	4	5	2	3	10	2		Transgogol Rural
Male	35	31-40	Retail traidng/selef employed	Rural	Primary	Never	2	2	1	4	1	1	2		2	2	4	1	1	4	1		Transgogol Rural
Male	32	31-40	Farmer	Rural	Primary	Never	2	1	1	2	2	1	2		2	2	2	1	1	2	1		Transgogol Rural
Male	40	31-40	Customer care representative	Rural	Secondary	Never	1	1	3	2	1	5	2	Traditional barriers	1	1	1	1	1	1	1	Grateful for the services provided	Madang Urban
Male	31	31-40	Engineer	Rural	Secondary	Never	2	2	2	6	6	5	5	No comment	2	2	6	5	5	5	5	No comment	Madang Urban
Male	28	21-30	Student	Rural	Secondary	Never	1	2	1	2	2	1	2	No comment	2	3	2	3	2	3	2	No comment	Ambenob Rural
Male	25	21-30	Retail traidng/selef employed	Rural	Secondary	Never	9	1	1	1	1	10	5	No comment	1	2		5	8	10	5	No comment	Ambenob Rural
Male	26	21-30	Student	Rural	Secondary	Never	10	2	10		1		2	Advocay and health promotion	2	2	10	9	10	1	2	Unfriendly staff at eye clinic	Ambenob Rural
Male	21	21-30	Farmer	Rural	Secondary	Never	10	8	10	9	8	9	10	Need better health workers and clinics	10	10	10	10	10	9	10	Need better health workers and clinics	Ambenob Rural
Male	32	31-40	Artisans	Rural	Secondary	Never	10	10	10	9	10	8	10	Poor accessibility and distance	10	10	10	10	10	8	10	Poor accessibility and distance	Ambenob Rural
Male	25	21-30	Student	Rural	Secondary	Never	1	2	1	1	1	1	1	Have good vision	1	1	1	1	1	1	1	Have good vision	Ambenob Rural
Male	30	21-30	Retail traidng/selef employed	Rural	Secondary	Never	10	1	1	7	8	1	4	14	1	1	10	1	10	10	5	No comment	Ambenob Rural
Male	41	41-50	Retail traidng/selef employed	Rural	Secondary	Never	8	7	6	4	3	3	9	No comment	2	4	8	9	6	8	5	No comment	Ambenob Rural
Male	28	21-30	Retail traidng/selef employed	Rural	Secondary	Never	6	8	7	3	5	4	8	No comment	3	4	5	6	7	5	9	No comment	Ambenob Rural
Male	24	21-30	Student	Rural	Secondary	Never	8	7	6	5	4	3	9	No comment	3	6	7	8	8	9	8	No comment	Ambenob Rural
Male	52	51-60	Farmer	Rural	Secondary	Never	4	3	6	5	2	4	3	No comment	4	3	4	5	3	8	10	Grateful for the services provided	Ambenob Rural
Male	52	51-60	Teacher/lecturer	Rural	Secondary	up to a year ago	2	4	4	4	4	10	6	Traditional barriers	2	2	5	5	9	4	4	Grateful for the services provided	Ambenob Rural
Male	55	51-60	Retail traidng/selef employed	Rural	Secondary	Never	10	1	10	10	3	1	1	No comment	1	8	10	1	1	8	1	Grateful for the services provided	Ambenob Rural
Male	38	31-40	Retail traidng/selef employed	Rural	Secondary	Never	1	1	1	1	1	1	1	No comment	1	1		5	1	3	1	No comment	Ambenob Rural
Male	65	61-70	Clergy	Rural	Secondary	6-10 years ago	1	4	9	10	1	1	1	No comment	1	9	2	1	1	1	1	No comment	Ambenob Rural
Male	50	41-50	Teacher/lecturer	Rural	Secondary	6-10 years ago	1	1	1	10	1	1	1	No comment	1	1	1	1	1	1	1	No comment	Ambenob Rural
Male	55	51-60	Farmer	Rural	Secondary	up to a year ago	9	1	9	9	9	2	1	No comment	1	9	2	2	2	2	2	No comment	Ambenob Rural
Male	35	31-40	Farmer	Rural	Secondary	up to a year ago	1	3	2	5	1	1	1	No comment	1	1	3	1	1	1	1	No comment	Ambenob Rural
Male	32	31-40	Retail traidng/selef employed	Rural	Secondary	Never	1	1	1	1	1	1	1	No comment	1	1	1	1	1	1	1	No comment	Ambenob Rural
Male	28	21-30	Retail traidng/selef employed	Rural	Secondary	Never	3	1	5	8	1	1	1	No comment	1	1	1	2	1	7	3	No comment	Ambenob Rural
Male	44	41-50	Farmer	Rural	Secondary	Never	3	2	3	3	1	4	2	No comment	1	3	1	1	1	1	1	No comment	Ambenob Rural
Male	40	31-40	Security service	Rural	Secondary	up to a year ago	4	1	1	1	1	3	1	No comment	1	1	4	1	2	3	1	No comment	Ambenob Rural
Male	32	31-40	Farmer	Rural	Secondary	Never	8	2	2	7	2	8	2	No comment	3	10	4	4	3	9	2	No comment	Ambenob Rural
Male	45	41-50	Farmer	Rural	Secondary	Never	1	1	1	1	1	1	1	No comment	1	1	1	1	1	1	1	No comment	Ambenob Rural
Male	78	Above 70	Farmer	Rural	Secondary	Never	1	3	3	1	1	1	1	No comment	1	1	1	1	1	1	1	No comment	Ambenob Rural
Male	30	21-30	Farmer	Rural	Secondary	Never	1	2	2	1	1	1	1	No comment	1	1	1	1	1	1	1	No comment	Ambenob Rural
Male	28	21-30	Artisans	Rural	Secondary	Never	3	1	1	3	1	1	1	No comment	2	3	3	1	1	4	1	No comment	Ambenob Rural
Male	68	61-70	Retired	Rural	Secondary	2-5 years ago	4	2	2	3	1	1	1	No comment	1	2	2	1	1	2	1	No comment	Ambenob Rural
Male	31	31-40	Farmer	Rural	Secondary	up to a year ago	1	10	10	1	1	1	1	No comment	1	10	9	1	1	1	1	No comment	Ambenob Rural
Male	53	51-60	Clergy	Rural	Secondary	up to a year ago	1	2	2	1	1	1	1	No comment	10	10	1	1	1	1	1	No comment	Ambenob Rural
Male	33	31-40	Farmer	Rural	Secondary	Never	1	1	1	1	1	1	1	No comment	1	1	1	1	1	1	1	No comment	Ambenob Rural
Male	30	21-30	Retail traidng/selef employed	Rural	Secondary	Never	3	1	1	2	1	1	1	No comment	3	3	3	1	1	2	1	No comment	Ambenob Rural
Male	21	21-30	Student	Rural	Secondary	1 -2 years ago	6	5	2	5	1	1	1	No comment	1	5	5	2	2	2	2	No comment	Ambenob Rural
Male	19	11-20	Student	Rural	Secondary	10-20 years ago	7	3	3	1	1	1	1	No comment	1	3	3	1	1	2	2	No comment	Ambenob Rural
Male	44	41-50	Farmer	Rural	Secondary	Never	6	2	2	2	1	1	1	No comment	2	3	3	1	1	3	1	No comment	Ambenob Rural
Male	49	41-50	Farmer	Rural	Secondary	Never	3	4	5	6	2	3	2		3	2	2	2	2	5	3		Ambenob Rural
Male	22	21-30	Student	Rural	Secondary	Never	2	1	1	2	2	1	2		2	2	4	1	1	3	1		Ambenob Rural
Male	45	41-50	Retail traidng/selef employed	Rural	Secondary	Never	10	1	10	10	7	6	1	Grateful for the services provided	1	7	10	1	1	7	1	Grateful for the services provided	Transgogol Rural
Male	48	41-50	Retail traidng/selef employed	Rural	Secondary	Never	10	1	10	10	10	2	1	Grateful for the services provided	1	10	10	1	1	10	1	Grateful for the services provided	Transgogol Rural
Male	48	41-50	Teacher/lecturer	Rural	Secondary	2-5 years ago	1	10	10	1	1	1	1	No comment	1	10	1	1	1	10	1	No comment	Transgogol Rural
Male	62	61-70	Farmer	Rural	Secondary	2-5 years ago	1	1	1	1	1	1	1	No comment	1	1	2	1	1	1	1	No comment	Transgogol Rural
Male	45	41-50	Teacher/lecturer	Rural	Secondary	Never	1	1	1	1	1	1	1	No comment	1	1	1	1	1		1	No comment	Transgogol Rural
Male	30	21-30	Farmer	Rural	Secondary	Never	5	5	5	5	4	5	5	No comment	1	5	5	1	5	5	1	No comment	Transgogol Rural
Male	47	41-50	Farmer	Rural	Secondary	Never	10	1	1	10	4	1	1	No comment	1	7	5	1	1	1	1	No comment	Transgogol Rural
Male	35	31-40	Driver	Rural	Secondary	up to a year ago	1	5	5	10	2	10	5	No comment	1	1	5	1	1	8	1	No comment	Transgogol Rural
Male	25	21-30	Farmer	Rural	Secondary	Never	9	1	1	8	1	8	1	No comment	9	1	9	1	1	9	1	No comment	Transgogol Rural
Male	35	31-40	Farmer	Rural	Secondary	1 -2 years ago	5	5	5	5	1	5	5	No comment	1	5	5	1	5	5	1	No comment	Transgogol Rural
Male	21	21-30	Student	Rural	Secondary	Never	5	1	5	5	1	5	5	No comment	5	5	1	2	2	5	1	No comment	Transgogol Rural
Male	30	21-30	Driver	Rural	Secondary	1 -2 years ago	1	1	5	8	1	5	1	No comment	5	1	1	1	1	5	1	No comment	Transgogol Rural
Male	44	41-50	Driver	Rural	Secondary	Never	1	1	1	10	1	5	1	No comment	5	5	1	1	1	5	1	No comment	Transgogol Rural
Male	30	21-30	Farmer	Rural	Secondary	Never	5	1	5	5	1	2	2	No comment	1	5	1	1	1	5	1	No comment	Transgogol Rural
Male	39	31-40	Retail traidng/selef employed	Rural	Secondary	Never	7	3	10	10	1	10	10	No comment	1	1	1	1	1	9	1	No comment	Transgogol Rural
Male	35	31-40	Retail traidng/selef employed	Rural	Secondary	2-5 years ago	5	2	5	10	2	4	4	No comment	1	1	6	1	3	10	1	No comment	Transgogol Rural
Male	35	31-40	Retail traidng/selef employed	Rural	Secondary	2-5 years ago	5	5	5	6	1	6	2	No comment	5	5	5	5	5	5	5	No comment	Transgogol Rural
Male	23	21-30	Farmer	Rural	Secondary	Never	10	1	1	1	3	1	1	No comment	1	10	3	4	2	2	2	No comment	Transgogol Rural
Male	35	31-40	Driver	Rural	Secondary	Never	1	1	1	1	1	1	1	No comment	1	1	1	1	1	1	1	No comment	Transgogol Rural
Male	33	31-40	Retail traidng/selef employed	Rural	Secondary	Never	8	1	1	2	1	2	1	No comment	4	6	2	1	1	3	1	No comment	Transgogol Rural
Male	29	21-30	Farmer	Rural	Secondary	Never	8	3	3	10		3	3	No comment	10	10	8	1	1	10	2	No comment	Transgogol Rural
Male	34	31-40	Farmer	Rural	Secondary	Never	5	1	1	7	1	1	1	No comment	4	4	4	1	1	2	1	No comment	Transgogol Rural
Male	35	31-40	Driver	Rural	Secondary	2-5 years ago	1	1	1	1	1	1	1	No comment	1	1	4	1	2	3	1	No comment	Transgogol Rural
Male	28	21-30	Farmer	Rural	Secondary	Never	1	2	3	1	1	4	1	No comment	1	1	10	1	7	5	1	No comment	Transgogol Rural
Male	36	31-40	Retail traidng/selef employed	Rural	Secondary	Never	5	4	4	1	1	1	1	No comment	1	1	1	1	1	1	1	No comment	Transgogol Rural
Male	30	21-30	Retail traidng/selef employed	Rural	Secondary	Never	2	1	1	1	1	1	1	No comment	1	1	1	1	1	1	1	No comment	Transgogol Rural
Male	40	31-40	Farmer	Rural	Secondary	1 -2 years ago	10	10	10	10	2	10	2	No comment	10	10	10	2	2	10	2	No comment	Transgogol Rural
Male	63	61-70	Farmer	Rural	Secondary	Never	10	10	10	10	2	10	2	No comment	10	10	10	2	2	10	2	No comment	Transgogol Rural
Male	30	21-30	Farmer	Rural	Secondary	Never	3	1	1	1	1	1	1	No comment	1	3	1	1	1	1	1	No comment	Transgogol Rural
Male	35	31-40	Farmer	Rural	Secondary	Never	4	1	1	1	1	1	1	No comment	1	1	1	1	1	1	1	No comment	Transgogol Rural
Male	35	31-40	Artisans	Rural	Secondary	Never	10	9	9	1	1	1	1	No comment	1	9	1	1	1	1	1	No comment	Transgogol Rural
Male	51	51-60	Teacher/lecturer	Rural	Secondary	up to a year ago	1	5	6	10	1	1	1	No comment	1	1	1	1	1	1	1	No comment	Transgogol Rural
Male	38	31-40	Artisans	Rural	Secondary	up to a year ago	1	1	1	1	1	1	1	No comment	1	10	9	1	1	10	1	No comment	Transgogol Rural
Male	63	61-70	Farmer	Rural	Secondary	2-5 years ago	1	4	5	10	1	1	1	No comment	1	10	3	1	1	1	1	No comment	Transgogol Rural
Male	21	21-30	Student	Rural	Secondary	Never	4	1	1	1	1	1	1	No comment	1	3	1	1	1	1	1	No comment	Transgogol Rural
Male	39	31-40	Retail traidng/selef employed	Rural	Secondary	Never	2	1	1	1	2	6	3	No comment	1	1	5	4	4	1	1	No comment	Transgogol Rural
Male	39	31-40	Farmer	Rural	Secondary	Never	6	1	1	3	1	2	2	No comment	2	5	5	1	2	4	2	No comment	Transgogol Rural
Male	58	51-60	Retail traidng/selef employed	Rural	Secondary	Never	7	1	1	3	1	2	1	No comment	4	4	5	1	2	3	1	No comment	Transgogol Rural
Male	40	31-40	Farmer	Rural	Secondary	Never	4	1	1	4	1	4	1	No comment	1	5	1	1	2	4	1	No comment	Transgogol Rural
Male	30	21-30	Customer care representative	Rural	Secondary	Never	6	1	1	4	1	3	1	No comment	1	2	1	1	2	4	1	No comment	Transgogol Rural
Male	50	41-50	Retail traidng/selef employed	Rural	Secondary	Never	6	4	3	3	1	2	3	No comment	4	9	2	1	1	2	1	No comment	Transgogol Rural
Male	37	31-40	Farmer	Rural	Secondary	2-5 years ago	2	5	5	10	1	2	2	No comment	1	1	3	1	1	5	1	No comment	Transgogol Rural
Male	52	51-60	Farmer	Rural	Secondary	Never	3	3	2	4	1	2	1		1	2	2	1	1	4	1		Transgogol Rural
Male	32	31-40	Customer care representative	Rural	Secondary	Never	2	3	3	6	3	2	2		3	2	3	3	3	5	2		Transgogol Rural
Male	30	21-30	Farmer	Rural	Secondary	1 -2 years ago	5	2	1	6	2	1	2		2	3	3	1	3	6	2		Transgogol Rural
Male	48	41-50	Clergy	Rural	Secondary	Never	5	3	3	5	2	1	3		2	2	2	1	2	3	3		Transgogol Rural
Male	64	61-70	Health worker	Rural	Secondary	Never	2	5	3	6	3	2	3		3	2	2	2	2	4	3		Transgogol Rural
Male	65	61-70	Retired	Rural	Secondary	1 -2 years ago	3	4	3	8	2	1	2		1	4	5	1	1	4	1		Transgogol Rural
Male	68	61-70	Unemployed	Rural	Secondary	Never	6	4	5	5	2	3	3		3	3	5	1	1	6	1		Transgogol Rural
Male	22	21-30	Retail traidng/selef employed	Rural	Tertiary	Never	5	1	1	10	1	1	1	No comment	1	1	1	4	4	4	1	No comment	Madang Urban
Male	48	41-50	Health worker	Rural	Tertiary	Never	1	3	2	3	1	1	1	Have good vision	1	1	2	1	1	2	1	Busy schedule	Ambenob Rural
Male	49	41-50	Health worker	Rural	Tertiary	Never	1	2	2	8	8	4	1	Advocay and health promotion	10	1	3	2	1	9	5	Fear of procedure and complications	Ambenob Rural
Male	22	21-30	Student	Rural	Tertiary	Never	2	2	1	1	1	1	7	No comment	1	1	1	1	1	1	1	No comment	Ambenob Rural
Male	26	21-30	Health worker	Rural	Tertiary	6-10 years ago	4	8	6	9	5	3	9	Advocay and health promotion	3	6	8	7	5	8	4	Fear of procedure and complications	Ambenob Rural
Male	35	31-40	Teacher/lecturer	Rural	Tertiary	Never	3	3	3	2	2	1	1	No comment	2	7	7	7	7	7	7	No comment	Ambenob Rural
Male	54	51-60	Magistrate/lawyer	Rural	Tertiary	Never	2	3	2	8	3	9	2	No comment	1	2	4	3	4	10	3	No comment	Ambenob Rural
Male	29	21-30	Student	Rural	Tertiary	Never	1	1	1	3	1	3	1	No comment	1	3	1	1	1	1	1	No comment	Ambenob Rural
Male	35	31-40	Health worker	Rural	Tertiary	2-5 years ago	10	10	1	8	7	5	6	No comment	10	10	10	10	2	6	3	No comment	Ambenob Rural
Male	38	31-40	Retail traidng/selef employed	Rural	Tertiary	Never	1	3	3	1	1	1	1	No comment	1	1	1	1	1	1	1	No comment	Ambenob Rural
Male	69	61-70	Retired	Rural	Tertiary	Never	3	2	2	4	1	1	2	No comment	2	3	4	1	1	4	1	No comment	Ambenob Rural
Male	30	21-30	Engineer	Rural	Tertiary	Never	2	3	3	10	1	1	1	No comment	1	1	1		1	1	1	No comment	Ambenob Rural
Male	65	61-70	Retired	Rural	Tertiary	10-20 years ago	3	3	3	3	1	1	1	No comment	3	4	4	1	1	2	1	No comment	Ambenob Rural
Male	45	41-50	Artisans	Rural	Tertiary	Never	2	1	1	7	2	1	1	No comment	1	6	9	2	2	4	1	No comment	Transgogol Rural
Male	55	51-60	Teacher/lecturer	Rural	Tertiary	1 -2 years ago	1	8	10	10	1	1	1	Grateful for the services provided		1	7	1	1	6	1	Grateful for the services provided	Transgogol Rural
Male	59	51-60	Artisans	Rural	Tertiary	1 -2 years ago	1	9	9	2	2	1	1	No comment	1	1	3	1	1	1	1	Poor accessibility and distance	Transgogol Rural
Male	63	61-70	Retail traidng/selef employed	Rural	Tertiary	up to a year ago	3	3	3	8	4	8	4	No comment	2	3	5	3	3	8	2	No comment	Transgogol Rural
Male	38	31-40	Retail traidng/selef employed	Rural	Tertiary	up to a year ago	3	4	4	1	1	1	1	No comment	1	10	2	1	1	1	1	No comment	Transgogol Rural
Male	27	21-30	Farmer	Rural	Tertiary	Never	2	1	1	2	1	2	2	No comment	1	3	3	1	1	4	1	No comment	Transgogol Rural
Male	50	41-50	Artisans	Rural	Tertiary	2-5 years ago	5	6	6	10	1	4	5	No comment	1	2	7	2	2	10	2	No comment	Transgogol Rural
Male	42	41-50	Retired	Rural	Tertiary	Never	5	5	4	9	1	1	1	No comment	10	9	6	1	1	9	1	No comment	Transgogol Rural
Male	30	21-30	Health worker	Rural	Tertiary	10-20 years ago		2	4	10	3	4	8	Have good vision	2	10	2	1	2	5	1	No comment	Transgogol Rural
Male	32	31-40	Health worker	Rural	Tertiary	Never	10	1	10	1	10	1	1	No comment	1	10	10	1	1	10	1	No comment	Transgogol Rural
Male	62	61-70	Retired	Rural	Tertiary	6-10 years ago	4	2	2	5	1	1	1	No comment	3	6	6	1	1	6	1	No comment	Transgogol Rural
Male	53	51-60	Health worker	Rural	Tertiary	up to a year ago	1	2	2	1	1	1	1	No comment	1	1	1	1	1	1	1	No comment	Transgogol Rural
Male	27	21-30	Student	Rural	Tertiary	Never	7	1	1	1	4	1	1	No comment	3	5	1	1	1	1	1	No comment	Transgogol Rural
Male	43	41-50	Artisans	Rural	Tertiary	Never	2	2	1	2	1	1	1	No comment	1	4	4	1	1	2	1	No comment	Transgogol Rural
Male	58	51-60	Engineer	Rural	Tertiary	1 -2 years ago	1	5	10	5	1	1	1	No comment	1	1	2	1	1	5	1	No comment	Transgogol Rural
Male	45	41-50	Retired	Rural	Tertiary	Never	2	5	2	1	1	1	2		1	2	2	2	3	5	2		Transgogol Rural
Male	45	41-50	Retired	Rural	Tertiary	Never	2	5	1	1	1	1	2		1	2	2	2	3	5	1		Transgogol Rural
Male	62	61-70	Retired	Rural	Tertiary	Never	2	6	2	1	1	1	1		1	3	3	1	2	5	1		Transgogol Rural
Male	50	41-50	Director/Manager	Rural	Tertiary	Never	1	4	3	5	1	1	2		1	2	3	2	2	5	3		Transgogol Rural
Male	42	41-50	Health worker	Rural	Tertiary	Never	1	2	2	2	1	1	1		1	2	2	1	1	2	2		Transgogol Rural
Male	35	31-40	Director/Manager	Rural	Tertiary	Never	2	2	2	6	2	2	2		2	2	2	2	3	7	2		Transgogol Rural
Male	40	31-40	Artisans	Rural	Tertiary	Never	2	3	2	5	2	1	3		2	2	2	1	1	2	2		Transgogol Rural
Male	29	21-30	Teacher/lecturer	Rural	Tertiary	more than 20years ago	1	1	1	1	2	1	1		1	2	2	2	2	3	2		Transgogol Rural
Male	58	51-60	Retired	Rural	Tertiary	Never	2	2	2	8	2	2	2		2	3	3	1	1	6	3		Transgogol Rural
Male	48	41-50	Director/Manager	Rural	Tertiary	Never	1	2	2	8	2	1	1		1	2	4	1	1	3	1		Transgogol Rural
Male	20	11-20	Student	Rural	None	Never	10	9	8	7	3	2	10	No comment	3	10	8	5	4	9	7	No comment	Ambenob Rural
Male	68	61-70	Retail traidng/selef employed	Rural	None	1 -2 years ago	3	7	2	8	10		4	No comment	1	7	1	1	1	8	2	No comment	Ambenob Rural
Male	70	61-70	Retail traidng/selef employed	Rural	None	1 -2 years ago	3	8	7	8	2	7	3	No comment	1	7	9	1	1	10	2	No comment	Ambenob Rural
Male	59	51-60	Retail traidng/selef employed	Rural	None	Never	9	8	6	1	1	1	1	No comment	1	2	3	1	1	1	1	No comment	Ambenob Rural
Male	52	51-60	Farmer	Rural	None	10-20 years ago	5	2	3	9	1	2	1	No comment	1	1	3	1	1	4	1	No comment	Ambenob Rural
Male	67	61-70	Retail traidng/selef employed	Rural	None	2-5 years ago	5	2	2	5	1	1	1	No comment	1	5	5	1	1	9	1	No comment	Ambenob Rural
Male	23	21-30	Retail traidng/selef employed	Rural	None	Never	10	1	10	9	1	5	1	No comment	1	1	1	1	1	5	1	No comment	Transgogol Rural
Male	30	21-30	Farmer	Rural	None	2-5 years ago	5	1	5	6	1	6	6	No comment	5	5	1	1	1	5	1	No comment	Transgogol Rural
Male	37	31-40	Retail traidng/selef employed	Rural	None	Never	1	1	1	1	1	1	1	No comment	2	2	3	1	2	6	2	No comment	Transgogol Rural
Male	45	41-50	Farmer	Rural	None	up to a year ago	5	4	4	1	1	1	1	No comment	1	9	2	1	1	1	1	No comment	Transgogol Rural
Male	55	51-60	Farmer	Rural	None	Never	8	8	8	10	1	3	3	No comment	8	8	10	1	1	10	1	No comment	Transgogol Rural
Male	25	21-30	Farmer	Rural	None	Never	2	1	1	2	1	1	1	No comment	1	2	2	1	1	2	1	No comment	Transgogol Rural
Male	31	31-40	Retail traidng/selef employed	Rural	None	Never	7	1	1	9	1	2	2	No comment	4	5	5	1	1	3	1	No comment	Transgogol Rural
Male	56	51-60	Retired	Rural	None	Never	10	2	1	10	1	10	2	No comment	2	9	3	1	1	10	1	No comment	Transgogol Rural
Male	32	31-40	Farmer	Rural	None	Never	4	4	4	1	1	1	1	No comment	1	1	1	1	1	1	1	No comment	Transgogol Rural
Male	59	51-60	Farmer	Rural	None	Never	7	1	1	5	1	2	2	No comment	8	10	10	1	1	10	1	No comment	Transgogol Rural
Male	42	41-50	Farmer	Rural	None	more than 20years ago	10	2	2	9	1	1	2	No comment	3	10	10	1	1	10	1	No comment	Transgogol Rural
Male	35	31-40	Retail traidng/selef employed	Rural	None	Never	3	1	1	1	1	1	1	No comment	1	10	1	1	1	1	1	No comment	Transgogol Rural
Male	56	51-60	Farmer	Rural	None	2-5 years ago	10	3	4	5	4	1	1	No comment	10	10	5	1	1	5	1	No comment	Transgogol Rural
Male	49	41-50	Farmer	Rural	None	Never	10	3	4	10	10	5	5	No comment	10	10	3	1	1	5	1	No comment	Transgogol Rural
Male	38	31-40	Farmer	Rural	None	2-5 years ago	10	5	4	5	4	5	4	No comment	10	10	5	1	1	5	1	No comment	Transgogol Rural
Male	32	31-40	Farmer	Rural	None	2-5 years ago	5	5	3	1	1	1	2	No comment	10	10	2	2	1	5	1	No comment	Transgogol Rural
Male	45	41-50	Farmer	Rural	None	up to a year ago	10	6	3	3	2	4	2	No comment	10	10	4	1	2	5	1	No comment	Transgogol Rural
Male	52	51-60	Farmer	Rural	None	2-5 years ago	10	5	4	9	3	5	1	No comment	10	10	3	1	3	5	1	No comment	Transgogol Rural
Male	60	51-60	Farmer	Rural	None	1 -2 years ago	10	4	2	5	1	4	2	No comment	10	10	5	1	3	2	1	No comment	Transgogol Rural
Male	53	51-60	Farmer	Rural	None	up to a year ago	10	4	4	10	3	1	1	No comment	1	5	1	1	1	1	1	No comment	Transgogol Rural
Male	71	Above 70	Farmer	Rural	None	Never	4	4	4	2	2	2	1	No comment	1	4	4	1	1	1	10	No comment	Transgogol Rural
Male	51	51-60	Farmer	Rural	None	Never	6	6	6	7	1	1	1	No comment	1	4	4	2	2	9	2	No comment	Transgogol Rural
Male	60	51-60	Retail traidng/selef employed	Rural	None	Never	6	2	2	4	2	2	2	No comment	6	6	7	2	2	4	2	No comment	Transgogol Rural
Male	24	21-30	Farmer	Rural	None	Never	10	1	1	2	3	1	1	No comment	1	10	2	2	2	3	1	No comment	Transgogol Rural
Male	40	31-40	Health worker	Rural	None	up to a year ago	2	1	1	2	1	3	1	No comment	1	3	1	1	1	3	1	No comment	Transgogol Rural
Male	50	41-50	Farmer	Rural	None	up to a year ago	2	2	4	2	2	4	1	No comment	1	3	2	1	2	3	1	No comment	Transgogol Rural
Male	40	31-40	Retail traidng/selef employed	Rural	None	10-20 years ago	1	1	1	2	2	2	1	No comment	1	2	2	1	1	2	1	No comment	Transgogol Rural
Male	42	41-50	Farmer	Rural	None	10-20 years ago	6	1	1	2	1	1	1	No comment	1	9	3	1	2	1	1	No comment	Transgogol Rural
Male	52	51-60	Farmer	Rural	None	up to a year ago	10	5	5	5	2	5	2	No comment	5	10	5	1	7	5	1	No comment	Transgogol Rural
Male	55	51-60	Clergy	Rural	None	Never	4	3	3	2	2	1	3		1	2	1	1	1	4	3		Transgogol Rural
Female	39	31-40	Retail traidng/selef employed	Rural	Primary	Never	1	1	1	3	1	6	2	Traditional barriers	1	1	3	1	2	6	2	Fear of procedure and complications	Madang Urban
Female	26	21-30	Retail traidng/selef employed	Rural	Primary	Never								No comment	6	6	6	6	6	6	6	No comment	Madang Urban
Female	27	21-30	Retail traidng/selef employed	Rural	Primary	Never	5	1	3	10	1	1	1	No comment	1	5	3	5	5	1	1	No comment	Madang Urban
Female	50	41-50	House wife	Rural	Primary	Never	2	1	3	1	10	3	1	No comment	10	1	3	3	3	10	1	No comment	Madang Urban
Female	54	51-60	Retail traidng/selef employed	Rural	Primary	Never	3	1	1	2	1	4	1	No comment	1	2	4	1	1	1	1	No comment	Madang Urban
Female	53	51-60	Retail traidng/selef employed	Rural	Primary	Never	3	1	1	10	1	1	1	No comment	1	1	3	4	1	10	1	No comment	Madang Urban
Female	20	11-20	Retail traidng/selef employed	Rural	Primary	Never	1	1	1	1	1	1	1	No comment	1	1	1	1	1	5	1	No comment	Madang Urban
Female	45	41-50	Customer care representative	Rural	Primary	Never	3	8	8	5	4	4	4	No comment	3	9	8	7	2	4	4	No comment	Ambenob Rural
Female	46	41-50	Retail traidng/selef employed	Rural	Primary	Never	1	10	10	10	1	1	1	No comment	1	1	1	1	1	1	1	No comment	Ambenob Rural
Female	39	31-40	Farmer	Rural	Primary	1 -2 years ago	5	6	5	4	4	6	5	No comment	3	3	4	3	3	3	3	No comment	Ambenob Rural
Female	15	11-20	Student	Rural	Primary	Never	4	1	1	1	1	1	1	No comment	1	1	1	1	1	1	1	No comment	Ambenob Rural
Female	30	21-30	House wife	Rural	Primary	1 -2 years ago	9	3	2	5	1	3	2	Need better health workers and clinics	3	8	10	5	2	4	2	No comment	Ambenob Rural
Female	15	11-20	Student	Rural	Primary	Never	9	8	7	6	3	4	10	No comment	2	6	9	10	7	10	9	No comment	Ambenob Rural
Female	19	11-20	Student	Rural	Primary	Never	10	7	9	5	4		10	Advocay and health promotion	1	6	9	8	7	10	5	Grateful for the services provided	Ambenob Rural
Female	50	41-50	Retail traidng/selef employed	Rural	Primary	Never	3	2	2	3	2	7	2	Traditional barriers	1	6	4	1	1	7	2	Poor accessibility and distance	Ambenob Rural
Female	15	11-20	Student	Rural	Primary	2-5 years ago	2	1	1	7	1	1	4	No comment	1	3	8	1	1	4	1	No comment	Ambenob Rural
Female	20	11-20	House wife	Rural	Primary	Never	10	1	10	8	7	2	1	No comment	1	9	10	1	1	10	1	No comment	Ambenob Rural
Female	27	21-30	Customer care representative	Rural	Primary	Never	10	5	3	10	8	6	1	No comment	1	10	10	1	1	9	1	No comment	Ambenob Rural
Female	40	31-40	Retail traidng/selef employed	Rural	Primary	Never	10	1	2	4	4	1	2	No comment	1	4	10	1	1	1	1	No comment	Ambenob Rural
Female	27	21-30	Retail traidng/selef employed	Rural	Primary	Never	8	1	1	1	1	1	1	No comment	1	1	1	1	1	1	1	No comment	Ambenob Rural
Female	43	41-50	Retail traidng/selef employed	Rural	Primary	Never	3	7	8	4	4	4	4	No comment	2	3	5	2	2	5	2	No comment	Ambenob Rural
Female	35	31-40	House wife	Rural	Primary	Never	10	10	5	10	10	1	1	No comment	1	1	7	5	1	1	1	No comment	Ambenob Rural
Female	30	21-30	Retail traidng/selef employed	Rural	Primary	Never	1	1	9	1	1	5	5	No comment	1	1	6	2	5	5	5	No comment	Ambenob Rural
Female	40	31-40	Retail traidng/selef employed	Rural	Primary	Never	1	2	2	2	2	5	2	No comment	2	2	5	2	2	5	2	No comment	Ambenob Rural
Female	40	31-40	House wife	Rural	Primary	up to a year ago	1	2	2	5	5	3	3	No comment	2	3	8	2	2	5	2	No comment	Ambenob Rural
Female	35	31-40	House wife	Rural	Primary	1 -2 years ago	3	3	3	5	3	5	5	No comment	3	4	8	3	3	6	3	No comment	Ambenob Rural
Female	30	21-30	Retail traidng/selef employed	Rural	Primary	Never	1	2	1	2	1	1	1	No comment	1	1	1	1	1	1		No comment	Ambenob Rural
Female	44	41-50	Farmer	Rural	Primary	Never	1	1	1	3	1	4	1	No comment	1	1	2	1	1	2	1	No comment	Ambenob Rural
Female	30	21-30	House wife	Rural	Primary	2-5 years ago	1	1	1	4	1	1	3	No comment	1	1	1	1	1	1	1	No comment	Ambenob Rural
Female	42	41-50	Security service	Rural	Primary	6-10 years ago	4	2	2	2	1	2	1	No comment	1	4	5	1	1	1	1	No comment	Ambenob Rural
Female	39	31-40	Farmer	Rural	Primary	Never	3	1	1	2	1	2	1	Grateful for the services provided	1	3	2	1	1	2	1	Grateful for the services provided	Ambenob Rural
Female	58	51-60	Farmer	Rural	Primary	Never	2	3	4	2	1	3	1	No comment	1	3	1	1	1	2	1	No comment	Ambenob Rural
Female	45	41-50	Farmer	Rural	Primary	Never	2	5	4	3	1	4	2	No comment	1	3	1	1	1	1	1	No comment	Ambenob Rural
Female	16	11-20	Student	Rural	Primary	Never	6	1	1	3	1	1	1	No comment	1	3	3	1	2	5	1	No comment	Ambenob Rural
Female	60	51-60	Retail traidng/selef employed	Rural	Primary	Never	4	2	2	9	1	2	1	No comment	1	3	2	1	1	3	2	No comment	Ambenob Rural
Female	72	Above 70	House wife	Rural	Primary	up to a year ago	1	3	3	1	1	1	1	No comment	1	1	3	1	1	1	1	No comment	Ambenob Rural
Female	30	21-30	Farmer	Rural	Primary	Never	3	1	1	1	1	1	1	No comment	1	3	1	1	1	1	1	No comment	Ambenob Rural
Female	29	21-30	Farmer	Rural	Primary	Never	2	2	2	1	1	1	1	No comment	1	1	1	1	1	1	1	No comment	Ambenob Rural
Female	27	21-30	House wife	Rural	Primary	6-10 years ago	2	2	2	1	1	1	1	No comment	1	1	1	1	1	1	1	No comment	Ambenob Rural
Female	32	31-40	Farmer	Rural	Primary	Never	1	2	2	1	1	1	1	No comment	1	1	1	1	1	1	1	No comment	Ambenob Rural
Female	30	21-30	House wife	Rural	Primary	Never	1	2	2	1	1	1	1	No comment	1	1	1	1	1	1	1	No comment	Ambenob Rural
Female	53	51-60	Farmer	Rural	Primary	Never	4	4	4	1	1	1	1	No comment	1	1	1	1	1	1	1	No comment	Ambenob Rural
Female	24	21-30	House wife	Rural	Primary	Never	4	2	2	1	1	1	1	No comment	1	1	1	1	1	1	1	No comment	Ambenob Rural
Female	38	31-40	Customer care representative	Rural	Primary	Never	3	1	1	2	1	1	2	No comment	2	3	3	1	1	3	1	No comment	Ambenob Rural
Female	37	31-40	House wife	Rural	Primary	2-5 years ago	5	1	5	10	3	3	3	No comment	1	5	5	1	3	5	1	No comment	Ambenob Rural
Female	33	31-40	Retail traidng/selef employed	Rural	Primary	Never	4	1	1	4	1	2	1	No comment	2	4	4	1	1	4	1	No comment	Ambenob Rural
Female	25	21-30	Farmer	Rural	Primary	Never	4	1	1	10	2	1	10	No comment	10	4	5	10	5	10	10	No comment	Ambenob Rural
Female	26	21-30	Retail traidng/selef employed	Rural	Primary	up to a year ago	1	1	1	1	4	5	1	No comment	1	1	7	1	5	5	1	No comment	Ambenob Rural
Female	38	31-40	House wife	Rural	Primary	1 -2 years ago	4	1	1	2	1	2	2	No comment	1	2	2	1	1	3	1	No comment	Ambenob Rural
Female	56	51-60	Retail traidng/selef employed	Rural	Primary	up to a year ago	4	4	4	4	1	1	1	No comment	1	4	4	1	1	2	1	No comment	Ambenob Rural
Female	37	31-40	House wife	Rural	Primary	up to a year ago	3	2	2	3	1	3	1	No comment	2	2	2	2	2	4	2	No comment	Ambenob Rural
Female	39	31-40	Retail traidng/selef employed	Rural	Primary	more than 20years ago	3	2	1	2	1	1	1	No comment	2	2	2	1	2	2	2	No comment	Ambenob Rural
Female	35	31-40	House wife	Rural	Primary	up to a year ago	2	1	1	2	1	3	1	No comment	1	2	2	1	2	4	1	No comment	Ambenob Rural
Female	37	31-40	Farmer	Rural	Primary	Never	2	2	2	2	1	1	1		1	2	3	1	2	5	2		Ambenob Rural
Female	22	21-30	Retail traidng/selef employed	Rural	Primary	Never	1	1	1	3	1	4	2	Traditional barriers	1	4	3	1	1	3	1	Poor accessibility and distance	Transgogol Rural
Female	57	51-60	Retail traidng/selef employed	Rural	Primary	up to a year ago	3	4	3	8	3	2	3	No comment	3	2	4	2	2	7	8	No comment	Transgogol Rural
Female	28	21-30	Secretary	Rural	Primary	Never	5	3	3	2	2	2	2	No comment	5	5	5	5	1	4	1	No comment	Transgogol Rural
Female	34	31-40	Farmer	Rural	Primary	Never	1	1	1	1	1	1	1	No comment	1	1	1	1	1	1	1	No comment	Transgogol Rural
Female	35	31-40	Health worker	Rural	Primary	Never	5	1	1	10	1	10	10	No comment	6	6	6	6	6	6	6	No comment	Transgogol Rural
Female	29	21-30	Farmer	Rural	Primary	Never	10	1	1	8	2	1	1	No comment	5	10	9	1	1	1	1	No comment	Transgogol Rural
Female	38	31-40	House wife	Rural	Primary	Never	10	1	1	10	10	1	1	No comment	4	10	1	1	1	1	1	No comment	Transgogol Rural
Female	20	11-20	Retail traidng/selef employed	Rural	Primary	Never	5	1	5	7	1	1	1	No comment	9	5	1	1	1	5	1	No comment	Transgogol Rural
Female	39	31-40	Retail traidng/selef employed	Rural	Primary	Never	1	3	1	10	1	2	1	No comment	1	4	1	1	1	10	3	No comment	Transgogol Rural
Female	30	21-30	Retail traidng/selef employed	Rural	Primary	Never	10	4	4	3	1	1	1	No comment	1	1	1	2	1	10	1	No comment	Transgogol Rural
Female	27	21-30	House wife	Rural	Primary	Never	9	1	9	9	1	1	1	No comment	1	1	1	1	1	9	1	No comment	Transgogol Rural
Female	41	41-50	House wife	Rural	Primary	Never	1	1	1	5	1	6	6	No comment	5	5	1	1	1	10	1	No comment	Transgogol Rural
Female	44	41-50	House wife	Rural	Primary	1 -2 years ago	5	5	5	5	5	5	1	No comment	1	5	5	1	1	5	1	No comment	Transgogol Rural
Female	47	41-50	House wife	Rural	Primary	Never	1	1	1	5	1	5	1	No comment	5	5	1	1	1	5	1	No comment	Transgogol Rural
Female	50	41-50	Retail traidng/selef employed	Rural	Primary	up to a year ago	9	9	9	2	1	1	1	No comment	1	9	9	1	1	2	1	No comment	Transgogol Rural
Female	62	61-70	House wife	Rural	Primary	up to a year ago	1	6	5	1	1	3	1	No comment	1	1	2	1	1	3	1	No comment	Transgogol Rural
Female	36	31-40	House wife	Rural	Primary	Never	4	2	2	4	1	4	2	No comment	1	5	2	1	1	4	1	No comment	Transgogol Rural
Female	21	21-30	Retail traidng/selef employed	Rural	Primary	Never	1	1	1	1	1	1	1	No comment	1	3	1	1	1	1	1	Grateful for the services provided	Transgogol Rural
Female	58	51-60	House wife	Rural	Primary	6-10 years ago	2	3	3	5	2	3	3	No comment	1	1	1	1	1	3	1	No comment	Transgogol Rural
Female	45	41-50	Farmer	Rural	Primary	Never	3	2	2	3	1	4	2	No comment	1	5	2	1	1	5	3	No comment	Transgogol Rural
Female	47	41-50	Retail traidng/selef employed	Rural	Primary	Never	3	3	3	1	1	1	1	No comment	2	2	2	1	1	2	1	No comment	Transgogol Rural
Female	54	51-60	House wife	Rural	Primary	up to a year ago	2	3	3	8	3	8	2	No comment	1	2	3	3	3	9	2	No comment	Transgogol Rural
Female	45	41-50	House wife	Rural	Primary	Never	6	3	2	8	4	9	2	No comment	2	5	3	3	2	8	3	No comment	Transgogol Rural
Female	47	41-50	Farmer	Rural	Primary	Never	4	1	1	2	2	2	1	No comment	5	8	5	5	5	8	1	No comment	Transgogol Rural
Female	50	41-50	House wife	Rural	Primary	2-5 years ago	5	5	10	10	3	4	4	No comment	2	5	5	1	1	5	1	No comment	Transgogol Rural
Female	44	41-50	House wife	Rural	Primary	Never	6	1	1	9	1	5	5	No comment	5	5	5	1	1	5	1	No comment	Transgogol Rural
Female	40	31-40	Farmer	Rural	Primary	up to a year ago	3	3	3	1	1	1	1	No comment	1	4	4	1	1	1	1	No comment	Transgogol Rural
Female	49	41-50	House wife	Rural	Primary	Never	2	5	4	8	2	5	3	No comment	2	5	5	4	4	8	2	No comment	Transgogol Rural
Female	38	31-40	House wife	Rural	Primary	Never	3	3	4	8	2	2	2	No comment	2	3	4	4	4	9	2	No comment	Transgogol Rural
Female	40	31-40	Retail traidng/selef employed	Rural	Primary	10-20 years ago	3	1	1	3	2	2	1	No comment	1	7	2	2	1	2	1	No comment	Transgogol Rural
Female	58	51-60	Retail traidng/selef employed	Rural	Primary	up to a year ago	3	2	2	1	1	1	1	No comment	1	1	2	2	1	4	1	No comment	Transgogol Rural
Female	30	31-40	House wife	Rural	Primary	Never	3	2	2	2	1	1	1	No comment	1	2	2	1	1	1	1	No comment	Transgogol Rural
Female	55	51-60	Farmer	Rural	Primary	Never	9	2	2	1	1	1	1	No comment	1	10	1	1	1	1	1	No comment	Transgogol Rural
Female	46	41-50	Retail traidng/selef employed	Rural	Primary	up to a year ago	1	4	4	1	1	2	1	No comment	1	1	1	1	1	2	1	No comment	Transgogol Rural
Female	60	51-60	Customer care representative	Rural	Primary	Never	1	1	1	1	1	1	1	No comment	1	1	1	1	1	1	1	No comment	Transgogol Rural
Female	20	11-20	Retail traidng/selef employed	Rural	Primary	Never	6	1	1	9	1	2	2	No comment	7	7	9	1	1	10	3	No comment	Transgogol Rural
Female	40	31-40	House wife	Rural	Primary	Never	5	5	5	10	1	2	2	No comment	2	5	9	2	4	9	2	No comment	Transgogol Rural
Female	30	21-30	House wife	Rural	Primary	1 -2 years ago	9	9	9	10	2	8	6	No comment	1	9	8	3	3	10	3	No comment	Transgogol Rural
Female	41	41-50	Retail traidng/selef employed	Rural	Primary	Never	8	8	8	10	1	6	4	No comment	1	1	1	1	1	2	1	No comment	Transgogol Rural
Female	53	51-60	Retail traidng/selef employed	Rural	Primary	Never	10	7	7	10	1	5	2	No comment	10	10	9	1	1	10	1	No comment	Transgogol Rural
Female	56	51-60	Retail traidng/selef employed	Rural	Primary	Never	8	1	1	2	1	2	1	No comment	1	3	4	1	1	2	1	No comment	Transgogol Rural
Female	57	51-60	Retail traidng/selef employed	Rural	Primary	2-5 years ago	6	6	6	10	1	2	2	No comment	10	10	9	2	2	10	2	No comment	Transgogol Rural
Female	34	31-40	Retail traidng/selef employed	Rural	Primary	2-5 years ago	10	1	1	10	1	8	2	No comment	9	10	10	2	2	1	1	No comment	Transgogol Rural
Female	40	31-40	House wife	Rural	Primary	Never	10	2	2	10	1	10	2	No comment	6	10	9	1	2	10	1	No comment	Transgogol Rural
Female	40	31-40	Retail traidng/selef employed	Rural	Primary	Never	9	1	1	10	1	3	2	No comment	2	10	10	1	1	10	1	No comment	Transgogol Rural
Female	28	21-30	Engineer	Rural	Primary	Never	2	3	3	9	3	8	2	No comment	2	5	5	5	3	8	3	No comment	Transgogol Rural
Female	28	21-30	House wife	Rural	Primary	Never	6	3	3	7	2	8	2	No comment	5	6	4	4	4	8	3	No comment	Transgogol Rural
Female	49	41-50	House wife	Rural	Primary	Never	3	4	3	8	2	7	1	No comment	1	3	4	3	4	8	2	No comment	Transgogol Rural
Female	35	31-40	Retail traidng/selef employed	Rural	Primary	Never	6	1	1	1	1	1	1	No comment	1	4	1	1	1	1	1	No comment	Transgogol Rural
Female	60	51-60	Retail traidng/selef employed	Rural	Primary	Never	3	3	3	1	1	1	1	No comment	1	1	1	1	1	1	1	No comment	Transgogol Rural
Female	20	11-20	Farmer	Rural	Primary	Never	3	3	3	1	1	1	1	No comment	1	1	1	1	1	1	1	No comment	Transgogol Rural
Female	22	21-30	Artisans	Rural	Primary	Never	3	1	1	1	1	1	1	No comment	10	10	1	1	1	1	1	No comment	Transgogol Rural
Female	50	41-50	Retail traidng/selef employed	Rural	Primary	Never	4	3	3	1	1	1	1	No comment	10	9	1	1	1	1	1	No comment	Transgogol Rural
Female	46	41-50	Farmer	Rural	Primary	up to a year ago	7	2	2	9	1	2	2	No comment	1	2	2	1	1	2	1	No comment	Transgogol Rural
Female	30	21-30	Farmer	Rural	Primary	Never	8	1	1	1	1	1	1	No comment	1	9	1	1	1	1	1	No comment	Transgogol Rural
Female	56	51-60	Farmer	Rural	Primary	Never	3	3	3	1	1	1	1	No comment	1	4	1	1	1	1	1	No comment	Transgogol Rural
Female	24	21-30	House wife	Rural	Primary	Never	4	1	1	9	2	7	2	No comment	3	9	3	3	3	9	3	No comment	Transgogol Rural
Female	34	31-40	House wife	Rural	Primary	Never	8	1	1	1	1	1	1	No comment	1	8	3	1	1	1	1	No comment	Transgogol Rural
Female	31	31-40	Retail traidng/selef employed	Rural	Primary	up to a year ago	1	2	2	10	1	1	1	No comment	1	4	3	3	1	1	1	No comment	Transgogol Rural
Female	30	21-30	House wife	Rural	Primary	up to a year ago	10	5	3	3	2	5	2	No comment	10	10	2	1	2	5	1	No comment	Transgogol Rural
Female	42	41-50	House wife	Rural	Primary	1 -2 years ago	10	5	3	4	2	4	1	No comment	10	10	3	1	2	5	1	No comment	Transgogol Rural
Female	36	31-40	House wife	Rural	Primary	2-5 years ago	10	3	5	9	3	5	2	No comment	1	10	3	1	3	5	1	No comment	Transgogol Rural
Female	44	41-50	House wife	Rural	Primary	2-5 years ago	10	5	3	3	2	2	1	No comment	1	10	3	2	2	6	1	No comment	Transgogol Rural
Female	38	31-40	House wife	Rural	Primary	1 -2 years ago	10	3	2	7	4	3	1	No comment	1	10	2	1	1	5	1	No comment	Transgogol Rural
Female	46	41-50	Retail traidng/selef employed	Rural	Primary	Never	10	2	2	2	2	2	2	No comment	1	10	5	2	1	1	1	No comment	Transgogol Rural
Female	23	21-30	House wife	Rural	Primary	Never	5	2	2	1	3	1	3	No comment	10	5	5	4	4	5	2	No comment	Transgogol Rural
Female	39	31-40	Retail traidng/selef employed	Rural	Primary	Never	10	1	1	10	1	3	1	No comment	2	10	10	1	1	10	1	No comment	Transgogol Rural
Female	62	61-70	Retail traidng/selef employed	Rural	Primary	Never	10	10	10	10	1	9	2	No comment	5	10	10	2	2	10	2	No comment	Transgogol Rural
Female	56	51-60	Retail traidng/selef employed	Rural	Primary	up to a year ago	5	2	2	5	2	1	1	No comment	1	4	1	1	1	1	1	No comment	Transgogol Rural
Female	64	61-70	Retail traidng/selef employed	Rural	Primary	Never	10	9	9	10	1	10	1	No comment	10	10	10	1	1	10	1	No comment	Transgogol Rural
Female	50	41-50	House wife	Rural	Primary	Never	8	2	2	9		1	1	No comment	2	8	7	1		10	1	No comment	Transgogol Rural
Female	22	21-30	Student	Rural	Primary	Never	3	1	1	2	3	3	1	No comment	7	4	3	2	2	3	1	No comment	Transgogol Rural
Female	49	41-50	Retail traidng/selef employed	Rural	Primary	6-10 years ago	8	2	2	4	1	1	1	No comment	1	8	4	1	1	2	1	No comment	Transgogol Rural
Female	50	41-50	House wife	Rural	Primary	up to a year ago	5	3	2	2	2	1	1	No comment	1	2	3	4	3	1	1	No comment	Transgogol Rural
Female	39	31-40	Retail traidng/selef employed	Rural	Primary	more than 20years ago	5	1	1	2	1	1	1	No comment	2	6	5	1	1	2	1	No comment	Transgogol Rural
Female	25	21-30	House wife	Rural	Primary	Never	2	1	1	2	3	2	1	No comment	2	1	2	1	1	3	1	No comment	Transgogol Rural
Female	37	31-40	House wife	Rural	Primary	up to a year ago	5	5	5	5	1	1	1	No comment	1	3	5	1	2	5	1	No comment	Transgogol Rural
Female	33	31-40	House wife	Rural	Primary	1 -2 years ago	1	2	2	10	1	1	1	No comment	1	1	5	5	2	2	1	No comment	Transgogol Rural
Female	47	41-50	Farmer	Rural	Primary	Never	3	2	3	4	1	1	2		1	2	2	1	2	2	1		Transgogol Rural
Female	53	51-60	House wife	Rural	Primary	Never	4	5	2	5	1	2	2		1	3	3	2	4	5	4		Transgogol Rural
Female	46	31-40	Farmer	Rural	Primary	up to a year ago	2	3	2	2	1	1	1		1	2	3	1	1	2	2		Transgogol Rural
Female	39	31-40	Farmer	Rural	Primary	Never	3	3	3	3	2	2	3		1	2	4	2	2	4	2		Transgogol Rural
Female	46	41-50	House wife	Rural	Primary	Never	6	5	6	8	1	2	4		4	5	4	2	3	7	4		Transgogol Rural
Female	46	41-50	Farmer	Rural	Primary	Never	4	3	4	8	2	3	3		2	3	3	3	4	10	2		Transgogol Rural
Female	30	21-30	Farmer	Rural	Primary	Never	4	2	2	3	2	1	2		2	2	2	1	2	5	2		Transgogol Rural
Female	22	21-30	Farmer	Rural	Primary	Never	4	1	1	1	1	1	1		2	2	2	2	2	3	2		Transgogol Rural
Female	54	51-60	Farmer	Rural	Primary	2-5 years ago	4	2	2	4	2	2	3		2	3	3	3	3	4	2		Transgogol Rural
Female	32	31-40	Retail traidng/selef employed	Rural	Primary	Never	2	2	2	4	1	2	2		1	2	2	2	2	5	2		Transgogol Rural
Female	37	31-40	Farmer	Rural	Primary	2-5 years ago	3	2	3	2	2	2	2		2	2	2	2	2	2	2		Transgogol Rural
Female	29	21-30	Retail traidng/selef employed	Rural	Primary	Never	2	2	1	2	2	1	2		1	2	2	1	2	3	1		Transgogol Rural
Female	37	31-40	Retail traidng/selef employed	Rural	Primary	Never	2	2	1	4	2	1	2		1	2	2	1	2	4	2		Transgogol Rural
Female	71	Above 70	Retail traidng/selef employed	Rural	Primary	Never	5	4	3	10	3	1	4		2	4	5	1	1	10	2		Transgogol Rural
Female	62	61-70	Farmer	Rural	Primary	2-5 years ago	3	4	4	6	2	2	2		2	3	4	1	1	7	1		Transgogol Rural
Female	50	41-50	Retail traidng/selef employed	Rural	Secondary	more than 20years ago	1	4	4	1	1	1	1	Have good vision	1	2	2	1	1	3	1	Fear of procedure and complications	Madang Urban
Female	32	31-40	House wife	Rural	Secondary	Never	1	1	1	1	1	1	1	No comment	1	1	2		2	2	1	No comment	Madang Urban
Female	24	21-30	Retail traidng/selef employed	Rural	Secondary	Never	3	4	5	2	4	10	6	No comment	2	4	3	6	1	2	9	No comment	Ambenob Rural
Female	31	31-40	Retail traidng/selef employed	Rural	Secondary	up to a year ago	3	7	7	7	8	10	9	No comment	1	3	4	2	1	9	2	No comment	Ambenob Rural
Female	18	11-20	Student	Rural	Secondary	Never	1	1	1	1	1	1	1	No comment	1	1	1	1	1	1	1	No comment	Ambenob Rural
Female	16	11-20	Student	Rural	Secondary	Never	1	1	1	1	1	1	1	No comment	1	1	1	1	1	1	1	No comment	Ambenob Rural
Female	16	11-20	Student	Rural	Secondary	Never	1	1	1	6	2	2	2	No comment	2	2	2	2	2	2	2	No comment	Ambenob Rural
Female	60	51-60	Human resource officer	Rural	Secondary	6-10 years ago	10	1	10	1	1	10	10	No comment	10	10	1	10	10	10	10	No comment	Ambenob Rural
Female	38	31-40	House wife	Rural	Secondary	10-20 years ago	5	5	8	3	3	3	9	No comment	1	3	6	1	1	1	1	Grateful for the services provided	Ambenob Rural
Female	24	21-30	Retail traidng/selef employed	Rural	Secondary	Never	3	4	5	2	4	10	6	No comment	2	4	3	7	1	2	9	No comment	Ambenob Rural
Female	33	31-40	Health worker	Rural	Secondary	10-20 years ago	10	1	10	1	1	1	10	Grateful for the services provided	1	1	10	1	10	10	1	Poor accessibility and distance	Ambenob Rural
Female	18	11-20	Student	Rural	Secondary	up to a year ago	9	8	6	5	3	4	9	No comment	2	5	7	8	6	10	9	No comment	Ambenob Rural
Female	23	21-30	Student	Rural	Secondary	2-5 years ago	6	7	5	4	3	3	9	No comment	3	8	9	7	6	5	9	No comment	Ambenob Rural
Female	17	11-20	Student	Rural	Secondary	Never	9	8	6	7	4	3	9	No comment	4	6	8	7	5	9	8	No comment	Ambenob Rural
Female	21	21-30	Student	Rural	Secondary	Never	10	7	9	7	5	6		Travel cost and expenses	4	6	9		5	10	2	Fear of procedure and complications	Ambenob Rural
Female	30	21-30	Retail traidng/selef employed	Rural	Secondary	Never	6	1	1	7	1	5	1	No comment	1	1	5	2	7	5	1	No comment	Ambenob Rural
Female	20	11-20	Retail traidng/selef employed	Rural	Secondary	Never	1	1	1	1	4	5	1	Have good vision	1	1	1	1	1	4	1	Grateful for the services provided	Ambenob Rural
Female	44	41-50	House wife	Rural	Secondary	1 -2 years ago	1	1	1	2	8	1	1	No comment	1	1	1	1	1	1	1	No comment	Ambenob Rural
Female	58	51-60	Retail traidng/selef employed	Rural	Secondary	up to a year ago	10	9	9	8	8	1	1	No comment	1	2	5	1	2	4	2	No comment	Ambenob Rural
Female	35	31-40	Retail traidng/selef employed	Rural	Secondary	2-5 years ago	1	1	8	8	8	1	1	No comment	1	6	4	1	1	7	1	No comment	Ambenob Rural
Female	23	21-30	House wife	Rural	Secondary	Never	7	1	1	10	5	1	1	No comment	1	1	1	1	1	1	1	No comment	Ambenob Rural
Female	45	41-50	House wife	Rural	Secondary	Never	8	8	8	10	2	1	1	No comment	1	1	1	1	1	1	1	No comment	Ambenob Rural
Female	36	31-40	Retail traidng/selef employed	Rural	Secondary	2-5 years ago	1	2	3	2	1	2	1	No comment	1	1	1	1	1	1	1	No comment	Ambenob Rural
Female	28	21-30	Retail traidng/selef employed	Rural	Secondary	Never	1	1	1	1	1	2	1	No comment	1	1	1	1	1	2	1	No comment	Ambenob Rural
Female	38	31-40	Farmer	Rural	Secondary	Never	1	1	1	1	1	2	1	No comment	1	1	1	1	1	1	1	No comment	Ambenob Rural
Female	27	21-30	Farmer	Rural	Secondary	Never	1	1	1	1	2	3	1	No comment	1	1	2	1	1	1	1	No comment	Ambenob Rural
Female	21	21-30	Student	Rural	Secondary	Never	1	1	1	1	1	1	1	No comment	1	1	1	1	1	1	1	No comment	Ambenob Rural
Female	28	21-30	Retail traidng/selef employed	Rural	Secondary	Never	1	1	1	4	4	4	4	No comment	1	1	1	1	2	2	2	No comment	Ambenob Rural
Female	27	21-30	Customer care representative	Rural	Secondary	Never	3	1	1	1	1	4	1	No comment	1	1	1	1	1	1	1	No comment	Ambenob Rural
Female	46	41-50	House wife	Rural	Secondary	up to a year ago	1	3	3	7	5	9	2	No comment	1	1	2	2	2	10	3	No comment	Ambenob Rural
Female	48	41-50	House wife	Rural	Secondary	up to a year ago	1	2	3	9	2	8	2	No comment	1	2	3	1	1	8	1	No comment	Ambenob Rural
Female	29	21-30	Retail traidng/selef employed	Rural	Secondary	Never	1	2	4	3	3	8	3	No comment	1	2	4	4	3	8	2	No comment	Ambenob Rural
Female	28	21-30	House wife	Rural	Secondary	Never	1	1	1	1	1	1	1	No comment	1	1	1	1	1	1	1	No comment	Ambenob Rural
Female	58	51-60	House wife	Rural	Secondary	up to a year ago	1	2	2	10	1	1	1	No comment	1	1	1	1	1	1	1	No comment	Ambenob Rural
Female	30	21-30	Retail traidng/selef employed	Rural	Secondary	Never	4	1	1	2	1	1	1	No comment	1	2	2		1	2	1	No comment	Ambenob Rural
Female	30	21-30	Retail traidng/selef employed	Rural	Secondary	Never	3	2	2	2	1	1	1	No comment	1	3	3	1	1	2	1	No comment	Ambenob Rural
Female	41	41-50	Farmer	Rural	Secondary	Never	2	2	1	2	1	1	1	No comment	2	2	3	1	2	2	1	No comment	Ambenob Rural
Female	36	31-40	Retail traidng/selef employed	Rural	Secondary	Never	2	1	1	2	1	1	1	No comment	1	2	2	1	1	2	1	No comment	Ambenob Rural
Female	53	51-60	Retired	Rural	Secondary	Never	3	2	2	2	1	1	1	No comment	1	2	2	1	1	2	1	No comment	Ambenob Rural
Female	31	31-40	Student	Rural	Secondary	up to a year ago	2	1	1	3	1	3	1	No comment	1	3	1	1	1	4	1	No comment	Ambenob Rural
Female	45	41-50	Retail traidng/selef employed	Rural	Secondary	up to a year ago	2	1	1	2	1	3	1	No comment	1	2	2	2	2	4	1	No comment	Ambenob Rural
Female	36	31-40	Retail traidng/selef employed	Rural	Secondary	1 -2 years ago	2	1	1	2	4	2	2		2	2	2	1	1	2	2		Ambenob Rural
Female	29	21-30	House wife	Rural	Secondary	Never	2	1	1	10	1	1	1	Grateful for the services provided	1	10	10	1	1	4	1	Grateful for the services provided	Transgogol Rural
Female	40	31-40	House wife	Rural	Secondary	Never	8	1	8	10	3	7	1	Grateful for the services provided	1	7	10	1	1	8	1	No comment	Transgogol Rural
Female	27	21-30	Retail traidng/selef employed	Rural	Secondary	Never	2	2	2	5	5	5	5	No comment	4	4	8	2	2	5	3	No comment	Transgogol Rural
Female	36	31-40	Farmer	Rural	Secondary	Never	1	1	1	1	2	2	2	No comment	1	1	1	2	1	2	1	No comment	Transgogol Rural
Female	48	41-50	House wife	Rural	Secondary	Never	10	1	1	10	3	1	1	No comment	1	10	3	1	1	1	1	No comment	Transgogol Rural
Female	40	31-40	House wife	Rural	Secondary	2-5 years ago	1	1	1	5	1	5	5	No comment	3	3	3	1	3	6	1	No comment	Transgogol Rural
Female	41	41-50	House wife	Rural	Secondary	2-5 years ago	5	5	5	7	4	2	2	No comment	1	5	5	1	1	5	1	No comment	Transgogol Rural
Female	19	11-20	Student	Rural	Secondary	Never	1	1	4	8	1	1	1	No comment	2	2	2	2	2	1	1	No comment	Transgogol Rural
Female	49	41-50	House wife	Rural	Secondary	Never	5	5	10	9	2	1	1	No comment	10	5	1	1	1	5	1	No comment	Transgogol Rural
Female	19	11-20	Retail traidng/selef employed	Rural	Secondary	Never	1	1	5	9	1	1	1	No comment	1	1	1	1	1	5	1	No comment	Transgogol Rural
Female	22	21-30	House wife	Rural	Secondary	Never	10	1	9	10	1	1	1	No comment	1	1	1	1	1	6	1	No comment	Transgogol Rural
Female	37	31-40	House wife	Rural	Secondary	Never	5	1	5	8	1	5	1	No comment	1	1	1	1	1	5	1	No comment	Transgogol Rural
Female	35	31-40	Farmer	Rural	Secondary	Never	3	2	1	3	1	4	1	No comment	1	3	1	1	1	3	2	No comment	Transgogol Rural
Female	45	41-50	House wife	Rural	Secondary	1 -2 years ago	1	2	2	1	1	1	1	No comment	1	3	3	1	1	3	1	No comment	Transgogol Rural
Female	62	61-70	Unemployed	Rural	Secondary	up to a year ago	4	5	5	1	1	1	1	No comment	1	3	2	1	1	3	1	No comment	Transgogol Rural
Female	62	61-70	Clergy	Rural	Secondary	up to a year ago	4	5	5	1	1	1	1	No comment	2	2	2	1	1	2	1	No comment	Transgogol Rural
Female	35	31-40	Secretary	Rural	Secondary	up to a year ago	1	1	1	8	2	8	1	No comment	1	2	3	2	3	8	2	No comment	Transgogol Rural
Female	30	21-30	House wife	Rural	Secondary	Never	4	3	4	9	2	9	2	No comment	3	5	3	3	3	8	3	No comment	Transgogol Rural
Female	53	51-60	Farmer	Rural	Secondary	up to a year ago	2	3	3	1	1	1	1	No comment	1	1	3	1	1	1	1	No comment	Transgogol Rural
Female	38	31-40	House wife	Rural	Secondary	Never	2	3	3	8	2	9	2	No comment	2	2	4	3	3	8	2	No comment	Transgogol Rural
Female	28	21-30	Retail traidng/selef employed	Rural	Secondary	up to a year ago	5	5	5		10	10	10	No comment	3	7	8	1	1	7	1	No comment	Transgogol Rural
Female	23	21-30	House wife	Rural	Secondary	Never	3	2	3	10	2	10	2	No comment	2	5	3	3	3	8	2	No comment	Transgogol Rural
Female	48	41-50	Clergy	Rural	Secondary	6-10 years ago	10	2	2	10	1	1	1	No comment	1	10	5	1	1	3	1	No comment	Transgogol Rural
Female	21	21-30	Retail traidng/selef employed	Rural	Secondary	Never	4	1	1	1	1	1	1	No comment	2	3	3	1	1	1	1	No comment	Transgogol Rural
Female	47	41-50	Retail traidng/selef employed	Rural	Secondary	up to a year ago	6	5	5	3	1	1	1	No comment	1	4	1	1	1	1	1	No comment	Transgogol Rural
Female	49	41-50	Retail traidng/selef employed	Rural	Secondary	1 -2 years ago	3	4	2	4	1	1	1	No comment	1	1	2	1	1	4	1	No comment	Transgogol Rural
Female	66	61-70	House wife	Rural	Secondary	1 -2 years ago	5	1	1	5	1	1	1	No comment	4	7	7	1	1	10	1	No comment	Transgogol Rural
Female	59	51-60	Farmer	Rural	Secondary	Never	10	2	2	10	1	1	1	No comment	10	10	10	1	1	10	2	No comment	Transgogol Rural
Female	68	61-70	House wife	Rural	Secondary	Never	10	10	10	10	2	10	3	No comment	2	10	10	2	2	10	2	No comment	Transgogol Rural
Female	48	41-50	Clergy	Rural	Secondary	1 -2 years ago	2	3	3	3	1	1	1	No comment	1	4	4	1	1	2	1	No comment	Transgogol Rural
Female	68	61-70	House wife	Rural	Secondary	Never	4	2	2	3	1	1	2	No comment	1	2	2	2	2	2	1	No comment	Transgogol Rural
Female	24	21-30	House wife	Rural	Secondary	Never	5	2	10	10	1	1	5	No comment	2	5	5	5	5	5	1	No comment	Transgogol Rural
Female	22	21-30	Farmer	Rural	Secondary	1 -2 years ago	2	2	5	3	3	1	1	No comment	2	5	10	2	2	1	1	No comment	Transgogol Rural
Female	63	61-70	Retired	Rural	Secondary	up to a year ago	2	6	4	3	3	1	2		1	4	5	1	2	5	2		Transgogol Rural
Female	28	21-30	Retail traidng/selef employed	Rural	Tertiary	Never	4	3	3	3	3	3	4	No comment	4	3	4	3	1	5	2	No comment	Ambenob Rural
Female	40	31-40	Teacher/lecturer	Rural	Tertiary	1 -2 years ago	10	1	10	10	10	1	1	Need better health workers and clinics	1	1	1	10	1	10	10	Need better health workers and clinics	Ambenob Rural
Female	41	41-50	Health worker	Rural	Tertiary	Never	1	1	1	1	1	1	2	Grateful for the services provided	1	1	2	1	2	1	1	No comment	Ambenob Rural
Female	48	41-50	Health worker	Rural	Tertiary	Never	2	5	5	2	2	10	2	Alternative treatment	1	1	10	5	10	10	2	No comment	Ambenob Rural
Female	41	41-50	Teacher/lecturer	Rural	Tertiary	1 -2 years ago	1	1	1	1	1	1	1	14	1	1	2	2	1	2	1	Grateful for the services provided	Ambenob Rural
Female	32	31-40	Health worker	Rural	Tertiary	Never	8	7	6	3	10	4	9	Advocay and health promotion	2	3	7	6	5	9	8	No comment	Ambenob Rural
Female	28	21-30	Teacher/lecturer	Rural	Tertiary	Never	8	6	7	9	5	4	9	No comment	3	6	8	9	5	6	4	No comment	Ambenob Rural
Female	36	31-40	Engineer	Rural	Tertiary	2-5 years ago	1	1	1	3	1	2	3	No comment	4	3	6	4	2	4	2	No comment	Ambenob Rural
Female	25	21-30	Retail traidng/selef employed	Rural	Tertiary	more than 20years ago	2	1	1	1	2	1	1	Grateful for the services provided	1	1	4	1	1	1	1	No comment	Ambenob Rural
Female	49	41-50	Retail traidng/selef employed	Rural	Tertiary	more than 20years ago	8	7	5	1	1	1	1	No comment	1	4	8	1	1	2	1	No comment	Ambenob Rural
Female	26	21-30	Customer care representative	Rural	Tertiary	Never	10	1	1	10	4	1	1	No comment	1	1	1	1	1	1	1	No comment	Ambenob Rural
Female	27	21-30	Student	Rural	Tertiary	Never	5	1	1	2	1	2	1	No comment	4	4	4	1	1	2	1	No comment	Ambenob Rural
Female	61	61-70	Teacher/lecturer	Rural	Tertiary	1 -2 years ago	3	7	6	3	2	4	3	No comment	1	4	3	1	1	5	2	No comment	Ambenob Rural
Female	60	51-60		Rural	Tertiary	Never	6	6	6	6	1	1	1	No comment	2	5	5	1	1	1	1	No comment	Ambenob Rural
Female	42	41-50	Teacher/lecturer	Rural	Tertiary	Never	1	1	10	10	2	1	1	No comment	1	10	10	1	1	10	1	Grateful for the services provided	Transgogol Rural
Female	41	41-50	Teacher/lecturer	Rural	Tertiary	Never	1	5	5	5	1	1	1	No comment	1	5	1	1	1	1	1	No comment	Transgogol Rural
Female	50	41-50	Unemployed	Rural	Tertiary	Never	3	4	4	8	3	9	2	No comment	2	3	8	4	4	9	2	No comment	Transgogol Rural
Female	70	61-70	Teacher/lecturer	Rural	Tertiary	Never	7	5	5	10	1	1	1	No comment	3	8	5	1	1	9	1	No comment	Transgogol Rural
Female	32	31-40	House wife	Rural	Tertiary	more than 20years ago	5	3	3	10	1	1	1	No comment	3	4	3	1	1	9	1	No comment	Transgogol Rural
Female	40	31-40	Health worker	Rural	Tertiary	up to a year ago	5	1	1	10	6	1	10	Not interested in eye checks	5	5	10	10	10	5	5	No comment	Transgogol Rural
Female	28	21-30	Health worker	Rural	Tertiary	Never	10	9	8	9	10	10	5	Advocay and health promotion	4	10	7	9	10	8	1	No comment	Transgogol Rural
Female	62	61-70	Retired	Rural	Tertiary	Never	7	7	7	2	2	2	2	No comment	2	5	3	1	1	1	1	No comment	Transgogol Rural
Female	55	51-60	Retired	Rural	Tertiary	up to a year ago	3	2	2	6	1	1	1	No comment	1	5	5	1	1	8	1	No comment	Transgogol Rural
Female	53	51-60	Health worker	Rural	Tertiary	Never	1	1	1	1	1	1	1	No comment	1	1	1	1	1	5	1	No comment	Transgogol Rural
Female	31	31-40	Engineer	Rural	Tertiary	up to a year ago	2	2	2	2	1	1	1	No comment	2	4	2	1	1	10	1	No comment	Transgogol Rural
Female	29	21-30	Student	Rural	Tertiary	up to a year ago	1	2	5	10	1	1	1	No comment	1	1	1	1	1	5	1	No comment	Transgogol Rural
Female	46	41-50	House wife	Rural	Tertiary	Never	2	3	2	5	1	1	2		1	2	2	2	2	4	2		Transgogol Rural
Female	51	51-60	Teacher/lecturer	Rural	Tertiary	2-5 years ago	1	3	2	7	1	1	1		1	2	2	1	2	5	2		Transgogol Rural
Female	27	21-30	Health worker	Rural	Tertiary	Never	1	1	1	1	1	1	2		1	2	2	1	2	2	2		Transgogol Rural
Female	31	31-40	Health worker	Rural	Tertiary	Never	1	1	2	2	1	1	1		1	2	2	1	1	1	1		Transgogol Rural
Female	30	21-30	Health worker	Rural	Tertiary	Never	1	1	1	4	2	2	2		1	2	4	1	1	5	2		Transgogol Rural
Female	49	41-50	Retail traidng/selef employed	Rural	None	Never	1	8	8	2	1	10	10	No comment		2	10	5	10	5	1	No comment	Ambenob Rural
Female	60	51-60	Retail traidng/selef employed	Rural	None	Never	6	8	9	6	8	9	5	Traditional barriers	1	2	7	3	2	10	4	No comment	Ambenob Rural
Female	47	41-50	Retail traidng/selef employed	Rural	None	10-20 years ago	3	5	4	5	2	4	8	Traditional barriers	1	1	7	1	2	8	2	Fear of procedure and complications	Ambenob Rural
Female	48	41-50	Retail traidng/selef employed	Rural	None	Never	9	10	10	10	1	5	1	No comment	1	10	10	1	4	5	1	Grateful for the services provided	Ambenob Rural
Female	22	21-30	Retail traidng/selef employed	Rural	None	Never	2	1	1	1	4	5	1	Traditional barriers	1	1	1	1	1	1	1	No comment	Ambenob Rural
Female	50	41-50	Retail traidng/selef employed	Rural	None	Never	5	1	1	2	5	1	1	No comment	1	1	1	1	1	5	2	Fear of procedure and complications	Ambenob Rural
Female	24	21-30	Retail traidng/selef employed	Rural	None	Never	2	1	1	6	1	1	2	No comment	1	5	9	1	1	4	1	No comment	Ambenob Rural
Female	48	41-50	House wife	Rural	None	Never	4	4	4	9	8	6	1	No comment	9	3	8	2	4	10	2	No comment	Ambenob Rural
Female	54	51-60	House wife	Rural	None	Never	1	9	9	9	9	9	1	No comment	1	2	5	5	1	10	2	No comment	Ambenob Rural
Female	60	51-60	Retail traidng/selef employed	Rural	None	Never	1	2	2	5	5	3	5	No comment	3	6	8	2	2	5	2	No comment	Ambenob Rural
Female	40	31-40	Farmer	Rural	None	Never	9	1	1	1	1	2	2	No comment	1	9	2	1	1	1	2	No comment	Ambenob Rural
Female	60	51-60	Farmer	Rural	None	Never	3	5	4	4	2	5	3	No comment	1	3	3	1	1	1	1	No comment	Ambenob Rural
Female	36	31-40	Retail traidng/selef employed	Rural	None	Never	4	3	3	2	1	2	2	No comment	2	3	4	1	1	3	1	No comment	Ambenob Rural
Female	60	51-60	Farmer	Rural	None	Never	1	1	1	1	1	1	1	No comment	5	10	5	1	5	1	1	No comment	Ambenob Rural
Female	30	21-30	Farmer	Rural	None	1 -2 years ago	1	2	1	1	1	1	1	No comment	1	1	6	1	4	5	2	No comment	Ambenob Rural
Female	30	21-30	Farmer	Rural	None	Never	5	1	1	1	1	1	1	No comment	3	3	1	1	1	1	1	No comment	Ambenob Rural
Female	43	41-50	Retail traidng/selef employed	Rural	None	Never	3	3	2	4	2	4	2	Busy schedule	1	5	4	1	1	6	2	Fear of procedure and complications	Transgogol Rural
Female	45	41-50	Retail traidng/selef employed	Rural	None	Never	9	2	2	1	1	1	1	No comment	5	1	7	1	4	7	2	No comment	Transgogol Rural
Female	49	41-50	Farmer	Rural	None	Never	1	1	1	1	2	8	2	No comment	1	2	1	1	1	2	1	No comment	Transgogol Rural
Female	35	31-40	Retail traidng/selef employed	Rural	None	Never	5	5	5	5	5	5	5	No comment	5	5	5	5	5	5	5	No comment	Transgogol Rural
Female	60	51-60	Customer care representative	Rural	None	up to a year ago	1	5	6	1	1	2	1	No comment	1	1	1	1	1	2	1	No comment	Transgogol Rural
Female	52	51-60	House wife	Rural	None	up to a year ago	3	3	3	1	1	1	1	No comment	1	1	2	1	1	1	1	No comment	Transgogol Rural
Female	30	21-30	Farmer	Rural	None	Never	3	1	1	3	1	2	2	No comment	2	4	5	1	1	4	1	No comment	Transgogol Rural
Female	35	31-40	Farmer	Rural	None	Never	3	4	2		1	2	2	No comment	1	1	2	1	1	2	1	No comment	Transgogol Rural
Female	59	51-60	Farmer	Rural	None	Never	10	10	10	10	10	10	10	No comment	10	10	10	1	1	10	2	No comment	Transgogol Rural
Female	60	51-60	House wife	Rural	None	Never	10	5	6	7	4	9	2	No comment	2	5	5	4	4	8	2	No comment	Transgogol Rural
Female	48	41-50	Farmer	Rural	None	Never	10	10	10	10	1	10	4	No comment	9	10	10	2	2	10	2	No comment	Transgogol Rural
Female	58	51-60	Retail traidng/selef employed	Rural	None	2-5 years ago	5	1	1	5	1	1	2	No comment	1	2	2	1	1	2	1	No comment	Transgogol Rural
Female	55	51-60	Farmer	Rural	None	Never	10	2	1	10	1	2	2	No comment	2	10	10	1	1	10	1	No comment	Transgogol Rural
Female	50	41-50	House wife	Rural	None	up to a year ago	10	6	5	10	10	5	5	No comment	10	10	5	1	1	5	1	No comment	Transgogol Rural
Female	47	41-50	House wife	Rural	None	up to a year ago	10	3	5	5	4	5	3	No comment	10	10	5	1	1	7	1	No comment	Transgogol Rural
Female	37	31-40	House wife	Rural	None	2-5 years ago	10	5	1	5	2	4	1	No comment	10	10	5	1	1	5	1	No comment	Transgogol Rural
Female	35	31-40	House wife	Rural	None	Never	10	4	5	5	2	4	3	No comment	10	10	4	1	1	5	1	No comment	Transgogol Rural
Female	37	31-40	House wife	Rural	None	up to a year ago	10	3	6	3	2	3	3	No comment	10	10	5	1	5	6	5	No comment	Transgogol Rural
Female	60	51-60	House wife	Rural	None	1 -2 years ago	10	5	5	5	5	5	5	No comment	10	10	5	1	1	5	1	No comment	Transgogol Rural
Female	58	51-60	Retail traidng/selef employed	Rural	None	Never	1	5	5	10	1	1	1	No comment	1	2	1	1	1	1	1	No comment	Transgogol Rural
Female	47	41-50	Farmer	Rural	None	Never	9	2	1	1	1	1	1	No comment	2	7	8	1	1	9	1	No comment	Transgogol Rural
Female	50	41-50	Retail traidng/selef employed	Rural	None	Never	5	2	1	2	2	2	1	No comment	1	9	2	1	1	2	1	No comment	Transgogol Rural
Female	30	21-30	Retail traidng/selef employed	Rural	None	Never	5	1	1	3	1	2	1	No comment	1	9	2	1	2	3	1	No comment	Transgogol Rural
Female	41	41-50	Farmer	Rural	None	Never	2	2	2	4	3	2	2		2	2	5	1	1	4	2		Transgogol Rural
Female	25	21-30	House wife	Rural	None	Never	3	1	2	2	1	2	2		2	2	2	2	1	2			Transgogol Rural
